# Supplementary material for: Identification of candidate genes involved in salt stress response at germination and seedling stages by QTL mapping in upland cotton
Source: G3 (Bethesda). 2022 Apr 26;12(6):jkac099. doi: 10.1093/g3journal/jkac099 (PMC9157077; doi:10.1093/g3journal/jkac099)
Supplement: jkac099_Table_S5 [file jkac099_table_s5.xls]

## Sheet: new
Table S5 Correlation analyses for salt-tolerant related traits in salt stress condition, normal condition, and relative index datasets
Environment	Trait	Year	GP	GR	FW	DW	GL	FER	FER	FER	FER	FER	SH	SH	NL	NL
			2018	2018	2018	2018	2018	2017t1	2017t2	2018	2019t1	2019t2	2019t1	2019t2	2017t1	2019t1
E1	GR	2018	0.557**
	FW	2018	0.247**	0.297**
	DW	2018	0.171*	0.215**	0.847**
	GL	2018	0.155539	0.332**	0.116844	0.00677767
	FER	2017t1	-0.00285808	0.036089	-0.0340204	-0.0214826	-0.0299959
	FER	2017t2	0.0881342	0.131193	0.00707983	-0.0333154	0.0355378	-0.0698545
	FER	2018	-0.0311972	0.0406838	0.129833	0.0837316	-0.123163	0.0476392	0.165*
	FER	2019t1	0.144352	0.17485	0.129468	0.105167	0.0469208	0.193*	0.05589	0.0991744
	FER	2019t2	0.12447	0.137988	-0.0347667	-0.053149	-0.0562473	0.188*	0.110767	0.218**	0.0357703
	SH	2019t1	0.0490579	0.184748	0.0622989	0.0997851	-0.0202894	0.0524328	-0.0452782	-0.0441944	0.445**	-0.0656885
	SH	2019t2	-0.0778952	-0.0781028	0.0206734	0.016382	0.0377932	-0.149*	0.001407	0.0762441	-0.10113	0.176*	-0.017127
	NL	2017t1	0.025819	-0.166*	0.0298418	0.0140555	-0.0841016	0.154*	0.0555809	0.1461	-0.0421185	0.116943	-0.0325433	-0.0342684
	NL	2019t1	0.0728121	0.0707644	0.175294	0.17318	-0.137143	-0.0694211	-0.0650535	-0.0430281	0.093353	-0.00567851	0.572**	-0.0202685	-0.022724
	NL	2019t2	0.0319379	-0.129228	0.0661203	0.0109815	-0.00954858	-0.155*	0.115345	0.150*	-0.124446	0.183*	-0.129139	0.755**	0.1047	0.0734532
E2	GP	2018
	GR	2018	0.910**
	FW	2018	0.198*	0.162*
	DW	2018	0.116402	0.100023	0.546**
	GL	2018	0.309**	0.324**	0.210*	0.0129735
	FER	2017t1	0.0699515	0.0556704	0.00244092	0.030605	-0.00265591
	FER	2018	0.195*	0.153095	0.0121382	0.00285496	-0.00766101	0.250**	-
	FER	2019t1	0.071019	0.0314998	-0.0774443	-0.125259	0.112451	0.183*	-	0.270**
	FER	2019t2	0.0408167	0.0355126	-0.143884	-0.0688334	0.048181	0.157*	-	0.249**	0.149*
	SH	2019t1	0.0662652	0.0614994	-0.0815196	0.000610747	-0.0410153	0.160*	-	0.341**	0.499**	0.268**
	SH	2019t2	-0.126171	-0.114926	-0.0915484	0.181*	-0.170*	0.101109	-	0.0153414	-0.0986739	0.0816968	0.0745358
	NL	2017t1	0.15474	0.139146	-0.106906	0.0735065	-0.131689	0.0991334	-	0.104859	0.0456368	0.00430826	0.130037	0.0201067
	NL	2019t1	0.108108	0.0643504	0.00154218	-0.0636903	0.00578156	0.0823825	-	0.145925	0.02176	0.0620752	0.330**	0.125233	0.140095
	NL	2019t2	-0.134341	-0.103941	-0.0680934	0.0707618	-0.093016	0.0225355	-	0.110074	0.00686836	0.0501528	0.055987	0.371**	0.295**	0.12465
R-value	GP	2018
	GR	2018	0.221**
	FW	2018	0.182*	0.227**
	DW	2018	0.076184	0.0382308	0.733**
	GL	2018	0.112335	0.295**	0.0610238	-0.0569646
	FER	2017t1	-0.024928	-0.090652	0.0891659	0.125323	-0.222**
	FER	2018	-0.0752849	-0.174*	-0.0143284	-0.0189768	-0.169*	-0.0335329
	FER	2019t1	0.141041	-0.019917	0.0212334	-0.00279454	-0.0229784	0.150774	-	-0.0606438
	FER	2019t2	0.0284638	0.0650121	-0.0219423	-0.0223842	-0.0120943	-0.0800798	-	0.122802	-0.033416
	SH	2019t1	0.00117054	0.13947	-0.084664	-0.0889553	-0.0139394	-0.0848779	-	-0.122964	0.395**	0.0851792
	SH	2019t2	0.0642939	-0.0377935	-0.0872457	-0.177*	0.0400192	-0.142211	-	0.110476	-0.0874255	0.138768	-0.0750952
	NL	2017t1	-0.0508159	-0.255**	-0.116931	-0.075991	-0.0981013	0.193*	-	0.0855846	-0.145858	-0.177*	-0.0561854	-0.0747655
	NL	2019t1	0.148865	0.210118	0.0176128	-0.126813	-0.0448619	-0.0558022	-	-0.0404796	0.11546	0.0279937	0.562**	-0.0884043	-0.0504299
	NL	2019t2	0.103398	-0.0507086	-0.109731	-0.131322	0.0397926	-0.0994205	-	0.0519711	-0.0422646	0.130767	-0.0780672	0.627**	-0.0217647	-0.0738516
FER, Field germination rate; SH, seedling height; NL, Number of main stem leaves; GP, germination potential; GR, germination rate; FW, fresh weight; DW, dry weight; GL, germinal length.E1, salt stress dataset; E2, normal dataset; R-value, Relative index dataset. t1, spring; t2, summer. ** There was a significant correlation at 0.01 level (bilateral)， * There was a significant correlation at 0.05 …
