# Supplementary material for: Identification of candidate genes involved in salt stress response at germination and seedling stages by QTL mapping in upland cotton
Source: G3 (Bethesda). 2022 Apr 26;12(6):jkac099. doi: 10.1093/g3journal/jkac099 (PMC9157077; doi:10.1093/g3journal/jkac099)
Supplement: jkac099_Table_S8 [file jkac099_table_s8.xls]

## Sheet: bin462-479
Table S8 Functional description of genes within Loci-Chr4-2 and Loci-Chr5-4
Loci	Gene ID	Gene Name	Description	Start	End	Strand
Loci-Chr4-2	Gh_A04G0974	NA	NA	59367736	59369021	+
	Gh_A04G0975	yrpB	Probable nitronate monooxygenase	59369236	59371280	-
	Gh_A04G0976	EXL2	Protein EXORDIUM-like 2	59420218	59421108	+
	Gh_A04G0977	rps6	40S ribosomal protein S6	59425830	59429570	-
	Gh_A04G0978	TFT6	14-3-3 protein 6	59430958	59432791	+
	Gh_A04G0979	RIBA1	Bifunctional riboflavin biosynthesis protein RIBA 1, chloroplastic	59459210	59462319	+
	Gh_A04G0980	ATL54	RING-H2 finger protein ATL54	59465932	59467038	+
	Gh_A04G0981	PUP3	Purine permease 3	59469273	59470392	+
	Gh_A04G0982	PRX	Periaxin	59533180	59534028	-
	Gh_A04G0983	PRX	Periaxin	59539474	59540643	-
	Gh_A04G0984	Prx	Periaxin	59557431	59558540	-
	Gh_A04G0985	NA	NA	59562394	59564508	-
	Gh_A04G0986	At5g09550	Guanosine nucleotide diphosphate dissociation inhibitor At5g09550	59579218	59582542	+
	Gh_A04G0987	ULP2B	Probable ubiquitin-like-specific protease 2B	59584104	59591899	+
	Gh_A04G0988	EX1	Protein EXECUTER 1, chloroplastic	59593362	59596713	+
	Gh_A04G0989	LECRK91	L-type lectin-domain containing receptor kinase IX.1	59624959	59631695	+
	Gh_A04G0990	NA	NA	59643865	59645970	+
	Gh_A04G0991	LECRK91	L-type lectin-domain containing receptor kinase IX.1	59771580	59773559	+
	Gh_A04G0992	LECRK91	L-type lectin-domain containing receptor kinase IX.1	59799659	59801287	+
	Gh_A04G0993	YLR126C	Putative glutamine amidotransferase YLR126C	59819284	59821679	-
	Gh_A04G0994	zntB	Zinc transport protein ZntB	59873835	59875689	+
	Gh_A04G0995	NA	NA	59881093	59882583	-
	Gh_A04G0996	DIR2	Dirigent protein 2	59905638	59906246	-
	Gh_A04G0997	DIR2	Dirigent protein 2	59925296	59925886	-
	Gh_A04G0998	CLPP6	ATP-dependent Clp protease proteolytic subunit 6, chloroplastic	59930181	59933433	+
	Gh_A04G0999	NA	NA	59937875	59938846	+
	Gh_A04G1000	PI4KA1	Phosphatidylinositol 4-kinase alpha 1	59946328	59961220	+
	Gh_A04G1001	PCMP-E92	Putative pentatricopeptide repeat-containing protein At3g18840	59963037	59965061	+
	Gh_A04G1002	RRA3	Arabinosyltransferase RRA3	59965952	59973903	+
	Gh_A04G1003	OST48	Dolichyl-diphosphooligosaccharide--protein glycosyltransferase 48 kDa subunit	59976249	59980254	+
	Gh_A04G1004	PCMP-H75	Pentatricopeptide repeat-containing protein At2g25580	59983091	59985133	+
	Gh_A04G1005	PLAA	Phospholipase A-2-activating protein	59987871	59995501	+
	Gh_A04G1006	NA	NA	59996357	59997154	-
	Gh_A04G1007	Mettl13	Methyltransferase-like protein 13	59998412	60000920	+
	Gh_A04G1008	NA	Tubulin alpha-2 chain	60002698	60004509	-
	Gh_A04G1009	PRP40A	Pre-mRNA-processing protein 40A	60018756	60034040	+
	Gh_A04G1010	NA	NA	60035504	60035822	+
	Gh_A04G1011	NA	NA	60047009	60052834	+
	Gh_A04G1012	WLIM1	LIM domain-containing protein WLIM1	60061757	60064020	-
	Gh_A04G1013	BXL5	Probable beta-D-xylosidase 5	60077420	60080617	-
	Gh_A04G1014	NA	NA	60088404	60090987	+
	Gh_A04G1015	CLPR1	ATP-dependent Clp protease proteolytic subunit-related protein 1, chloroplastic	60091709	60094592	-
	Gh_A04G1016	AGL61	Agamous-like MADS-box protein AGL61	60170917	60171504	+
	Gh_A04G1017	AGL62	Agamous-like MADS-box protein AGL62	60182550	60183137	+
	Gh_A04G1018	RPS29A	40S ribosomal protein S29	60190664	60191337	-
	Gh_A04G1019	ERV1	FAD-linked sulfhydryl oxidase ERV1	60193330	60195428	-
	Gh_A04G1020	At3g19553	Probable polyamine transporter At3g19553	60207780	60210103	+
	Gh_A04G1021	NA	NA	60238356	60239859	-
	Gh_A04G1022	APUM12	Pumilio homolog 12	60273629	60278007	-
	Gh_A04G1023	HAT3.1	Homeobox protein HAT3.1	60282993	60286775	+
	Gh_A04G1024	MYB44	Transcription factor MYB44	60290302	60291042	-
	Gh_A04G1025	PGDH1	D-3-phosphoglycerate dehydrogenase 1, chloroplastic	60296808	60298952	+
	Gh_A04G1026	NRPB3	DNA-directed RNA polymerases II, IV and V subunit 3	60300394	60302750	+
	Gh_A04G1027	CYCD3-1	Cyclin-D3-1	60312166	60314322	-
	Gh_A04G1028	At4g26680	Pentatricopeptide repeat-containing protein At4g26680, mitochondrial	60318577	60320187	+
	Gh_A04G1029	At4g06744	Uncharacterized protein At4g06744	60329044	60330393	+
	Gh_A04G1030	TOGT1	Scopoletin glucosyltransferase	60334475	60338319	-
	Gh_A04G1031	RPS16	40S ribosomal protein S16	60341967	60342407	+
	Gh_A04G1032	CCOAOMT1	Caffeoyl-CoA O-methyltransferase 1	60348248	60349905	-
	Gh_A04G1033	Harbi1	Putative nuclease HARBI1	60358523	60359788	-
	Gh_A04G1034	MBR1	E3 ubiquitin-protein ligase MBR1	60366223	60369031	+
	Gh_A04G1035	NA	NA	60370513	60372060	-
	Gh_A04G1036	Utp3	Something about silencing protein 10	60376162	60381449	+
	Gh_A04G1037	CNR1	Cell number regulator 1	60383589	60386123	-
	Gh_A04G1038	PREP2	Presequence protease 2, chloroplastic/mitochondrial	60389700	60394837	-
	Gh_A04G1039	BURP3	BURP domain-containing protein 3	60430883	60431857	-
	Gh_A04G1040	NA	Organ-specific protein P4	60446777	60447308	+
	Gh_A04G1041	SWI3D	SWI/SNF complex subunit SWI3D	60470772	60475668	+
	Gh_A04G1042	DIR4	Dirigent protein 4	60478309	60478860	-
	Gh_A04G1043	CAF1-11	Probable CCR4-associated factor 1 homolog 11	60479596	60483653	-
	Gh_A04G1044	CAF1-11	Probable CCR4-associated factor 1 homolog 11	60484191	60484998	-
	Gh_A04G1045	EIF4B3	Eukaryotic translation initiation factor 4B3	60489821	60491913	-
	Gh_A04G1046	Cyp1	Peptidyl-prolyl cis-trans isomerase 1	60498239	60498760	-
	Gh_A04G1047	PCKR1	Peptidyl-prolyl cis-trans isomerase	60506499	60507020	-
	Gh_A04G1048	PRP2	Proline-rich protein 2	60510214	60512501	-
	Gh_A04G1049	At2g21160	Translocon-associated protein subunit alpha	60517834	60521428	-
	Gh_A04G1050	TPIP1	Triosephosphate isomerase, chloroplastic	60528887	60532528	+
	Gh_A04G1051	NA	Auxin-induced protein 10A5	60536978	60537304	+
	Gh_A04G1052	NA	NA	60545334	60547417	+
	Gh_A04G1053	CVA16-2	V-type proton ATPase 16 kDa proteolipid subunit	60565667	60567990	+
	Gh_A04G1054	NA	Arginine decarboxylase	60581445	60583592	+
	Gh_A04G1055	Ufd1l	Ubiquitin fusion degradation protein 1 homolog	60586920	60597017	+
	Gh_A04G1056	kif11	Kinesin-related protein 11	60615267	60624525	+
	Gh_A04G1057	BBX21	B-box zinc finger protein 21	60627815	60629334	-
	Gh_A04G1058	At1g62020	Coatomer subunit alpha-1	60643737	60648561	+
	Gh_A04G1059	NA	NA	60650542	60651393	+
	Gh_A04G1060	WDR13	WD repeat-containing protein 13	60654516	60659857	+
	Gh_A04G1061	XERO1	Dehydrin Xero 1	60660728	60661493	-
	Gh_A04G1062	ATJ10	Chaperone protein dnaJ 10	60662893	60666359	-
	Gh_A04G1063	BZIP53	bZIP transcription factor 53	60676527	60677232	-
	Gh_A04G1064	SFH3	Phosphatidylinositol/phosphatidylcholine transfer protein SFH3	60681396	60684789	-
	Gh_A04G1065	EXLA1	Expansin-like A1	60713119	60715274	+
	Gh_A04G1066	NA	NA	60723533	60724399	+
	Gh_A04G1067	NA	NA	60731350	60732063	-
	Gh_A04G1068	At1g04910	Uncharacterized protein At1g04910	60733555	60736699	-
	Gh_A04G1069	Agpat9	Glycerol-3-phosphate acyltransferase 3	60750094	60754552	+
	Gh_A04G1070	DTX45	Protein DETOXIFICATION 45, chloroplastic	60756484	60763050	+
	Gh_A04G1071	IDH1	Isocitrate dehydrogenase [NAD] regulatory subunit 1, mitochondrial	60786097	60787993	+
	Gh_A04G1072	DSK2B	Ubiquitin domain-containing protein DSK2b	60790964	60795407	+
	Gh_A04G1073	TA1	Short-chain dehydrogenase reductase ATA1	60796507	60797014	+
	Gh_A04G1074	NPF8.3	Protein NRT1/ PTR FAMILY 8.3	60797826	60800984	-
	Gh_A04G1075	At2g17140	Pentatricopeptide repeat-containing protein At2g17140	60806028	60808935	-
	Gh_A04G1076	NA	Fructose-1,6-bisphosphatase, cytosolic	60812452	60814705	+
	Gh_A04G1077	RPP25L	Ribonuclease P protein subunit p25-like protein	60858552	60861349	-
	Gh_A04G1078	NA	NA	60863155	60864153	-
	Gh_A04G1079	NA	Basic blue protein	60869127	60870759	+
	Gh_A04G1080	PAP4	Probable plastid-lipid-associated protein 4, chloroplastic	60873468	60875185	-
	Gh_A04G1081	RING1	E3 ubiquitin-protein ligase RING1	60876657	60877313	+
	Gh_A04G1082	NA	NA	60879192	60882032	-
	Gh_A04G1083	At1g09580	Transmembrane emp24 domain-containing protein p24delta3	60885989	60887927	-
	Gh_A04G1084	NA	NA	60892819	60893822	+
	Gh_A04G1085	At1g10890	Uncharacterized protein At1g10890	60895984	60898582	+
	Gh_A04G1086	PIP5K8	Phosphatidylinositol 4-phosphate 5-kinase 8	60899112	60903469	-
	Gh_A04G1087	alkbh5	RNA demethylase ALKBH5	60907885	60909766	-
	Gh_A04G1088	EGS1	Eugenol synthase 1	60917089	60919034	+
	Gh_A04G1089	PPA6	Soluble inorganic pyrophosphatase 6, chloroplastic	60919375	60921911	-
	Gh_A04G1090	BHLH25	Transcription factor bHLH25	60929406	60930095	+
	Gh_A04G1091	BHLH25	Transcription factor bHLH25	60971671	60973377	+
	Gh_A04G1092	IKU2	Receptor-like protein kinase HAIKU2	61001626	61004581	+
	Gh_A04G1093	SQE5	Squalene epoxidase 5	61007116	61047785	+
	Gh_A04G1094	SQE3	Squalene epoxidase 3	61051736	61059513	+
	Gh_A04G1095	NA	Squalene monooxygenase	61062427	61067530	+
	Gh_A04G1096	NA	Squalene monooxygenase	61099618	61128396	+
	Gh_A04G1097	AGL61	Agamous-like MADS-box protein AGL61	61130556	61131275	-
	Gh_A04G1098	ARI2	Probable E3 ubiquitin-protein ligase ARI2	61150757	61153770	+
	Gh_A04G1099	NA	NA	61155705	61158656	+
	Gh_A04G1100	HB1	Non-symbiotic hemoglobin 1	61159994	61161017	+
	Gh_A04G1101	NA	NA	61162920	61163192	-
	Gh_A04G1102	TOM6	Mitochondrial import receptor subunit TOM6 homolog	61165435	61165599	-
	Gh_A04G1103	TOM6	Mitochondrial import receptor subunit TOM6 homolog	61168868	61169032	-
	Gh_A04G1104	COR413PM2	Cold-regulated 413 plasma membrane protein 2	61170053	61172640	-
	Gh_A04G1105	mhkB	Myosin heavy chain kinase B	61191974	61193323	+
	Gh_A04G1106	XLG1	Extra-large guanine nucleotide-binding protein 1	61197756	61201096	+
	Gh_A04G1107	CYP82C4	Cytochrome P450 82C4	61201300	61203022	-
	Gh_A04G1108	CYP82C4	Cytochrome P450 82C4	61204760	61206236	-
	Gh_A04G1109	NA	NA	61216281	61216565	+
	Gh_A04G1110	Os03g0733400	Zinc finger BED domain-containing protein RICESLEEPER 2	61223839	61226238	+
Loci-Chr5-4	Gh_A05G3175	At5g02930	Putative F-box/LRR-repeat protein At5g02930	83172943	83174585	-
	Gh_A05G3176	mrpl51	54S ribosomal protein L51, mitochondrial	83204738	83206318	+
	Gh_A05G3177	PTB	Polypyrimidine tract-binding protein homolog 1	83208676	83213902	-
	Gh_A05G3178	At4g18375	KH domain-containing protein At4g18375	83233910	83236541	+
	Gh_A05G3179	MYB39	Transcription factor MYB39	83356565	83358351	+
	Gh_A05G3180	CGS1	Cystathionine gamma-synthase 1, chloroplastic	83493009	83496793	+
	Gh_A05G3181	PHO1-H9	Phosphate transporter PHO1 homolog 9	83502845	83506656	-
	Gh_A05G3182	At1g26690	Transmembrane emp24 domain-containing protein p24delta9	83530015	83531052	+
	Gh_A05G3183	VTI13	Vesicle transport v-SNARE 13	83531833	83537651	-
	Gh_A05G3184	GNL1	ARF guanine-nucleotide exchange factor GNL1	83553699	83558066	-
	Gh_A05G3185	HYP1	CSC1-like protein HYP1	83583267	83587838	+
	Gh_A05G3186	WRKY3	Probable WRKY transcription factor 3	83599493	83602399	+
	Gh_A05G3187	NA	NA	83604474	83607014	-
	Gh_A05G3188	At5g15350	Lamin-like protein	83610288	83612115	-
	Gh_A05G3189	PCMP-E27	Pentatricopeptide repeat-containing protein At3g29230	83623991	83625844	+
	Gh_A05G3190	Plut_0637	UPF0301 protein Plut_0637	83628233	83629272	+
	Gh_A05G3191	At5g39410	Probable mitochondrial saccharopine dehydrogenase-like oxidoreductase At5g39410	83629522	83632473	-
	Gh_A05G3192	PCMP-E36	Pentatricopeptide repeat-containing protein At4g21300	83635790	83638171	+
	Gh_A05G3193	CPR30	F-box protein CPR30	83651662	83652891	+
	Gh_A05G3194	NA	NA	83655848	83656402	-
	Gh_A05G3195	UGT708A6	UDP-glycosyltransferase 708A6	83670360	83671790	-
	Gh_A05G3196	CNGC2	Cyclic nucleotide-gated ion channel 2	83677517	83680754	-
	Gh_A05G3197	NA	NA	83693579	83695693	+
	Gh_A05G3198	trim13	Tripartite motif containing 13	83716480	83717439	+
	Gh_A05G3199	NA	NA	83734021	83735793	+
	Gh_A05G3200	EDL2	EID1-like F-box protein 2	83772761	83773507	+
	Gh_A05G3201	CLPB3	Chaperone protein ClpB3, chloroplastic	83775700	83781840	-
	Gh_A05G3202	MUB1	Membrane-anchored ubiquitin-fold protein 1	83797336	83799422	-
	Gh_A05G3203	GAUT13	Probable galacturonosyltransferase 13	83801743	83806499	-
	Gh_A05G3204	HESO1	Protein HESO1	83814925	83827054	+
	Gh_A05G3205	ZAT4	Zinc finger protein ZAT4	83829246	83830703	-
	Gh_A05G3206	ARID2	AT-rich interactive domain-containing protein 2	83837128	83839188	-
	Gh_A05G3207	NA	NA	83858744	83860576	+
	Gh_A05G3208	At3g02090	Probable mitochondrial-processing peptidase subunit beta	83879114	83881658	+
	Gh_A05G3209	BCCP2	Biotin carboxyl carrier protein of acetyl-CoA carboxylase 2, chloroplastic	83883408	83886052	+
	Gh_A05G3210	EXPA23	Expansin-A23	83889906	83890791	+
	Gh_A05G3211	EXPA23	Expansin-A23	83905450	83906383	+
	Gh_A05G3212	NA	NA	83920812	83921201	+
	Gh_A05G3213	TFIIB	Transcription initiation factor IIB	83947327	83948278	-
	Gh_A05G3214	UGT83A1	UDP-glycosyltransferase 83A1	84036677	84038142	-
	Gh_A05G3215	EXO70B1	Exocyst complex component EXO70B1	84043718	84045679	-
	Gh_A05G3216	SCPL25	Serine carboxypeptidase-like 25	84062463	84065173	-
	Gh_A05G3217	NA	NA	84135297	84136494	+
	Gh_A05G3218	RAP2-4	Ethylene-responsive transcription factor RAP2-4	84150470	84150700	-
	Gh_A05G3219	TCP13	Transcription factor TCP13	84247155	84248084	+
	Gh_A05G3220	TAF8	Transcription initiation factor TFIID subunit 8	84259897	84260953	+
	Gh_A05G3221	LNG1	Protein LONGIFOLIA 1	84262428	84268029	-
	Gh_A05G3222	NA	NA	84312142	84316325	+
	Gh_A05G3223	Hgsnat	Heparan-alpha-glucosaminide N-acetyltransferase	84318555	84324495	+
	Gh_A05G3224	DMT1	DNA (cytosine-5)-methyltransferase 1	84363661	84370705	-
	Gh_A05G3225	NA	NA	84391690	84399723	+
	Gh_A05G3226	typA	GTP-binding protein TypA/BipA	84405450	84420387	+
	Gh_A05G3227	SAG39	Senescence-specific cysteine protease SAG39	84422544	84423655	+
	Gh_A05G3228	CDC2C	Cell division control protein 2 homolog C	84481671	84482135	-
	Gh_A05G3229	GTE4	Transcription factor GTE4	84500984	84503239	-
	Gh_A05G3230	GTE4	Transcription factor GTE4	84532767	84535084	+
	Gh_A05G3231	GTE4	Transcription factor GTE4	84540991	84543253	+
	Gh_A05G3232	BARD1	BRCA1-associated RING domain protein 1	84584438	84587522	+
	Gh_A05G3233	LDL3	Lysine-specific histone demethylase 1 homolog 3	84599852	84606966	+
	Gh_A05G3234	CTR1	Serine/threonine-protein kinase CTR1	84610740	84624516	-
	Gh_A05G3235	CAF1-7	Probable CCR4-associated factor 1 homolog 7	84633610	84637857	-
	Gh_A05G3236	sap-49	Splicing factor 3B subunit 4	84643919	84644942	-
	Gh_A05G3237	NA	NA	84645882	84646412	-
	Gh_A05G3238	PCO4	Plant cysteine oxidase 4	84683538	84687434	+
	Gh_A05G3239	PER47	Peroxidase 47	84740299	84741875	+
	Gh_A05G3240	ZHD3	Zinc-finger homeodomain protein 3	84762810	84763400	+
	Gh_A05G3241	LIGB	Extradiol ring-cleavage dioxygenase	84766369	84768263	-
	Gh_A05G3242	LIGB	Extradiol ring-cleavage dioxygenase	84780840	84782948	-
	Gh_A05G3243	PCO4	Plant cysteine oxidase 4	84794313	84798055	+
	Gh_A05G3244	RKM3	Ribosomal lysine N-methyltransferase 3	84801345	84806712	-
	Gh_A05G3245	clptm1	Cleft lip and palate transmembrane protein 1 homolog	84807882	84814700	-
	Gh_A05G3246	NA	Calcium-dependent protein kinase SK5	84817227	84822268	-
	Gh_A05G3247	Chfr	E3 ubiquitin-protein ligase CHFR	84849605	84863772	+
	Gh_A05G3248	PDF2.2	Defensin-like protein 2	84864699	84865047	-
	Gh_A05G3249	At2g30390	Ferrochelatase-2, chloroplastic	84882056	84925808	-
	Gh_A05G3250	VITISV_013255	Translation factor GUF1 homolog, chloroplastic	84935355	84962793	+
	Gh_A05G3251	At4g24290	MACPF domain-containing protein At4g24290	84965095	84974427	+
	Gh_A05G3252	EF_0799	Autolysin	85029282	85030432	-
	Gh_A05G3253	esf1	Pre-rRNA-processing protein esf1	85032308	85037073	-
	Gh_A05G3254	At1g06470	Probable sugar phosphate/phosphate translocator At1g06470	85049526	85063576	-
	Gh_A05G3255	HSFA4B	Heat stress transcription factor A-4b	85071521	85072874	-
	Gh_A05G3256	At4g31140	Glucan endo-1,3-beta-glucosidase 5	85126982	85129618	+
	Gh_A05G3257	NA	NA	85133465	85133768	-
	Gh_A05G3258	SAG39	Senescence-specific cysteine protease SAG39	85160615	85161435	-
	Gh_A05G3259	OsI_14861	Senescence-specific cysteine protease SAG39	85189051	85189943	-
	Gh_A05G3260	OsI_14861	Senescence-specific cysteine protease SAG39	85200173	85201315	-
	Gh_A05G3261	OsI_14861	Senescence-specific cysteine protease SAG39	85294695	85295731	-
	Gh_A05G3262	OsI_14861	Senescence-specific cysteine protease SAG39	85332996	85334140	-
	Gh_A05G3263	OsI_14861	Senescence-specific cysteine protease SAG39	85558886	85563537	-
	Gh_A05G3264	VHA-D	V-type proton ATPase subunit D	85564584	85565369	-
	Gh_A05G3265	STY8	Serine/threonine-protein kinase STY8	85577338	85584288	+
	Gh_A05G3266	Os03g0733400	Zinc finger BED domain-containing protein RICESLEEPER 2	85588525	85590501	+
	Gh_A05G3267	AGL1	Agamous-like MADS-box protein AGL1	85617722	85626860	+
	Gh_A05G3268	GAUT15	Probable galacturonosyltransferase 15	85630826	85638852	-
	Gh_A05G3269	RHM1	Trifunctional UDP-glucose 4,6-dehydratase/UDP-4-keto-6-deoxy-D-glucose 3,5-epimerase/UDP-4-keto-L-rhamnose-reductase RHM1	85645532	85647652	-
	Gh_A05G3270	NA	NA	85722608	85723654	+
	Gh_A05G3271	NA	NA	85752628	85753674	+
	Gh_A05G3272	PDF1	Protodermal factor 1	85758259	85759377	-
	Gh_A05G3273	CYP725A2	Taxane 13-alpha-hydroxylase	85804289	85805900	+
	Gh_A05G3274	GEP4	Phosphatidylglycerophosphatase GEP4, mitochondrial	85807071	85809950	-
	Gh_A05G3275	PMD1	Peroxisomal and mitochondrial division factor 1	85812487	85813275	-
	Gh_A05G3276	MPK20	Mitogen-activated protein kinase 20	85815088	85820370	-
	Gh_A05G3277	ML2	Protein MEI2-like 2	85879235	85883869	+
	Gh_A05G3278	PRS4	Ribose-phosphate pyrophosphokinase 4	85885323	85889140	-
	Gh_A05G3279	NA	NA	85990044	85990970	-
	Gh_A05G3280	At5g56590	Glucan endo-1,3-beta-glucosidase 13	86017689	86020808	-
	Gh_A05G3281	NA	NA	86023068	86029466	-
	Gh_A05G3282	NA	NA	86042630	86045195	-
	Gh_A05G3283	WRKY28	Probable WRKY transcription factor 28	86150826	86152280	+
	Gh_A05G3284	NA	NA	86164125	86164676	-
	Gh_A05G3285	At2g42960	Probable receptor-like protein kinase At2g42960	86188093	86191046	-
	Gh_A05G3286	NLP5	Protein NLP5	86197819	86200325	-
	Gh_A05G3287	CALS7	Callose synthase 7	86201806	86229302	-
	Gh_A05G3288	Os07g0143700	DEAD-box ATP-dependent RNA helicase 53	86265615	86270199	+
	Gh_A05G3289	ergic3	Endoplasmic reticulum-Golgi intermediate compartment protein 3	86274006	86280187	+
	Gh_A05G3290	At3g59040	Pentatricopeptide repeat-containing protein At3g59040	86282237	86288047	+
	Gh_A05G3291	nagk	N-acetyl-D-glucosamine kinase	86293172	86299187	-
	Gh_A05G3292	At1g06690	Uncharacterized oxidoreductase At1g06690, chloroplastic	86302700	86305844	-
	Gh_A05G3293	PSBP	Oxygen-evolving enhancer protein 2, chloroplastic	86326579	86327745	+
	Gh_A05G3294	Ythdc2	Probable ATP-dependent RNA helicase YTHDC2	86329374	86338449	+
	Gh_A05G3295	Tmem56	Transmembrane protein 56	86364856	86368574	+
	Gh_A05G3296	PSY	Phytoene synthase, chloroplastic	86371080	86374043	-
	Gh_A05G3297	OsABCB25	ABC transporter B family member 25	86453950	86460148	+
	Gh_A05G3298	eif3m	Eukaryotic translation initiation factor 3 subunit M	86464631	86467461	-
	Gh_A05G3299	RUB2	Ubiquitin-NEDD8-like protein RUB2	86473281	86475255	+
	Gh_A05G3300	RUB2	Ubiquitin-NEDD8-like protein RUB2	86478356	86480484	+
	Gh_A05G3301	CXE18	Probable carboxylesterase 18	86503791	86504612	-
	Gh_A05G3302	CXE18	Probable carboxylesterase 18	86504703	86505853	-
	Gh_A05G3303	SRT2	NAD-dependent protein deacylase SRT2	86528593	86534657	+
	Gh_A05G3304	PAD4	Lipase-like PAD4	86549882	86555858	-
	Gh_A05G3305	AAP2	Amino acid permease 2	86566625	86568864	-
	Gh_A05G3306	TNKS	Tankyrase-1	86582228	86583932	+
	Gh_A05G3307	NA	NA	86585249	86590745	+
	Gh_A05G3308	BGAL6	Beta-galactosidase 6	86591090	86610410	-
	Gh_A05G3309	psbK	Photosystem II reaction center protein K	86643653	86643868	-
	Gh_A05G3310	NAC081	Protein ATAF2	86644883	86646062	+
	Gh_A05G3311	ALDH3I1	Aldehyde dehydrogenase family 3 member I1, chloroplastic	86650719	86655533	-
	Gh_A05G3312	NA	NA	86670345	86671334	+
	Gh_A05G3313	NA	NA	86675400	86678377	-
	Gh_A05G3314	SAUR32	Auxin-responsive protein SAUR32	86759185	86759496	+
	Gh_A05G3315	At5g39450	F-box protein At5g39450	86768546	86777671	-
	Gh_A05G3316	TBL14	Protein trichome birefringence-like 14	86793703	86799177	+
	Gh_A05G3317	TBL16	Protein trichome birefringence-like 16	86801046	86802205	+
	Gh_A05G3318	TBL14	Protein trichome birefringence-like 14	86802263	86802808	+
	Gh_A05G3319	NA	NA	86867068	86867823	-
	Gh_A05G3320	ABCG5	ABC transporter G family member 5	86885714	86887642	-
	Gh_A05G3321	HDA14	Histone deacetylase 14	86896249	86900942	+
	Gh_A05G3322	NAM-B2	NAC transcription factor NAM-B2	86921909	86922768	+
	Gh_A05G3323	At5g09300	2-oxoisovalerate dehydrogenase subunit alpha 2, mitochondrial	86938823	86942492	+
	Gh_A05G3324	CHX15	Cation/H(+) antiporter 15	86949150	86951750	+
	Gh_A05G3325	PUB25	U-box domain-containing protein 25	87004308	87005459	+
	Gh_A05G3326	RABC1	Ras-related protein RABC1	87030726	87033931	-
	Gh_A05G3327	NA	NA	87042742	87043746	-
	Gh_A05G3328	GSVIVT00026920001	Probable polygalacturonase	87075874	87079401	+
	Gh_A05G3329	PSAN	Photosystem I reaction center subunit N, chloroplastic	87080061	87085235	-
	Gh_A05G3330	GONST1	GDP-mannose transporter GONST1	87089560	87126911	-
	Gh_A05G3331	ABCI10	ABC transporter I family member 10, chloroplastic	87149677	87154739	-
	Gh_A05G3332	DCLRE1B	5' exonuclease Apollo	87252533	87256747	-
	Gh_A05G3333	YDA	Mitogen-activated protein kinase kinase kinase YODA	87261951	87266545	-
	Gh_A05G3334	SPBC1711.16	Uncharacterized WD repeat-containing protein C17D11.16	87286006	87291844	-
	Gh_A05G3335	PRL1-IFG	BTB/POZ domain-containing protein At2g13690	87294461	87299786	-
	Gh_A05G3336	NA	NA	87311766	87312382	+
	Gh_A05G3337	WDR55	WD repeat-containing protein 55	87313090	87318697	-
	Gh_A05G3338	NA	NA	87322564	87323508	-
	Gh_A05G3339	RPL27C	60S ribosomal protein L27-3	87326909	87327316	+
	Gh_A05G3340	NA	NA	87341565	87343832	-
	Gh_A05G3341	IDL2	Protein IDA-LIKE 2	87354376	87354621	+
	Gh_A05G3342	At5g41720	F-box protein At5g41720	87388528	87389634	+
	Gh_A05G3343	RLK1	G-type lectin S-receptor-like serine/threonine-protein kinase RLK1	87393864	87396053	+
	Gh_A05G3344	RLK1	G-type lectin S-receptor-like serine/threonine-protein kinase RLK1	87399484	87401850	+
	Gh_A05G3345	NA	UPF0235 protein C15orf40 homolog	87416278	87417987	-
	Gh_A05G3346	RLK1	G-type lectin S-receptor-like serine/threonine-protein kinase RLK1	87419120	87421537	-
	Gh_A05G3347	RLK1	G-type lectin S-receptor-like serine/threonine-protein kinase RLK1	87422407	87424791	-
	Gh_A05G3348	RLK1	G-type lectin S-receptor-like serine/threonine-protein kinase RLK1	87482056	87482463	-
	Gh_A05G3349	RLK1	G-type lectin S-receptor-like serine/threonine-protein kinase RLK1	87486898	87488511	-
	Gh_A05G3350	RLK1	G-type lectin S-receptor-like serine/threonine-protein kinase RLK1	87531212	87533590	-
	Gh_A05G3351	RLK1	G-type lectin S-receptor-like serine/threonine-protein kinase RLK1	87550574	87550981	-
	Gh_A05G3352	RLK1	G-type lectin S-receptor-like serine/threonine-protein kinase RLK1	87559747	87561360	-
	Gh_A05G3353	ATG13B	Autophagy-related protein 13b	87731626	87732040	-
	Gh_A05G3354	RLK1	G-type lectin S-receptor-like serine/threonine-protein kinase RLK1	87747100	87747507	-
	Gh_A05G3355	ATG13B	Autophagy-related protein 13b	87784149	87788328	-
	Gh_A05G3356	NA	NA	87825995	87826639	-
	Gh_A05G3357	ATL78	RING-H2 finger protein ATL78	87943501	87944106	+
	Gh_A05G3358	ATL78	RING-H2 finger protein ATL78	87962665	87963312	+
