# Supplementary material for: Identification of candidate genes involved in salt stress response at germination and seedling stages by QTL mapping in upland cotton
Source: G3 (Bethesda). 2022 Apr 26;12(6):jkac099. doi: 10.1093/g3journal/jkac099 (PMC9157077; doi:10.1093/g3journal/jkac099)
Supplement: jkac099_Table_S9 [file jkac099_table_s9.xls]

## Sheet: p 0.01
Table S9 The FPKM value of genes differentially expressed after 150 mM NaCl treatment on the root of GX100-2 and GX1135
ID	M00	M01	M03	M12	M48	F00	F01	F03	F12	F48
Gh_A05G1779	48.69	24.2433	14.2533	4.485	12.43	65.485	48.325	52.4867	37.7467	34.415
Gh_D03G1633	55.4067	41.5567	28.7633	39.89	50.235	59.12	51.1	57.9867	46.76	131.66
Gh_D03G0384	9.59333	15.8367	14.23	1.65	7.28	11.54	31.785	24.2633	19.97	5.18
Gh_A09G1038	3.66333	37.33	37.6467	150	8.345	1.755	26.18	6.33333	7.42667	3.075
Gh_D09G2130	13.11	26.9467	44.86	19.91	26.71	13.48	26.335	17.7833	13.93	23.48
Gh_A04G1421	31.4067	24.7633	22.2367	38.28	34.05	40.2	36.94	56.2667	53.1833	40.92
Gh_A08G0052	15.36	10.7933	10.2333	10.82	23.045	13.995	22.935	24.0567	15.0433	47.725
Gh_A09G2077	45.7267	30.8267	33.8033	25.19	66.28	34.15	20.825	34.4833	89.9167	138.23
Gh_D12G2557	4.3	6.54667	5.66667	6.125	8.375	7.385	5.815	5.46667	12.84	8.48
Gh_D08G2555	3.86	2.33333	2.31667	3.545	5.715	4.485	5.03	6.83333	8.03333	5.57
Gh_A12G1579	7.53	5.64	5.12667	4.09	7.07	4.665	11.465	5.52667	7.07	8.285
Gh_D10G2084	1.69	1.83333	3.15667	43.69	1.99	1.985	2.72	2.67333	1.69667	2.035
Gh_A12G1182	13.4067	14.7367	6.86333	10.575	8.655	15.99	12.68	15.4633	17.8967	10.635
Gh_D06G1553	16.2867	24.3533	20.5067	28.58	12.645	19.635	31.855	15.4267	21.0033	15.01
Gh_A02G0219	4.80333	5.84	7.9	1.655	8.69	6.9	4.38	7.03	5.08333	2.58
Gh_D01G0382	20.22	4.53333	1.75	2.105	7.87	20.64	9.195	19.1533	22.6233	8.84
Gh_A01G0820	15.8067	13.68	11.28	1.98	9.37	14.71	8.745	10.79	9.83333	7.4
Gh_A08G2179	21.3867	14.49	12.44	19.01	27.605	19.49	13.315	17.5733	33.34	23.725
Gh_A11G2364	9.56333	14	17.6767	5.095	5.605	16.575	20.22	20.1533	13.8333	7.71
Gh_A07G1921	6.74	5.96	5.39333	5.64	8.895	5.275	6.26	7.11667	10.27	11.11
Gh_A06G1910	19.3767	48.1267	89.4133	316.075	71.635	12.71	73.475	22.7133	8.14	44.11
Gh_D07G1299	4.12	2.85	2.82333	1.97	2.395	3.295	4.8	5.35333	4.53333	5.225
Gh_D09G0697	22.01	13.9	11.6967	77.61	13.58	21.965	14.3	18.9967	21.5867	18.57
Gh_D13G2378	5.59	12.54	25.3333	35.09	14.055	4.2	10.24	5.45667	7.27333	8.695
Gh_A01G1659	41.1167	35.3033	33.8233	3.67	35.89	28.485	17.575	20.79	63.7267	20.94
Gh_A07G1383	4.80333	12.2933	10.3567	7.305	4.775	5.64	5.75	7.29333	6.45667	8.545
Gh_A12G2600	12.2933	5.62667	9.44667	14.3	27.33	1.985	2.16	3.68667	6.74667	9.98
Gh_D10G0566	122.873	174.867	107.987	673.02	24.325	92.35	82.925	171.803	161.163	69.765
Gh_D08G1541	244.587	123.197	89.35	21.77	152.395	261.81	74.13	136.957	54.0333	106.37
Gh_A08G2502	5.55	7.42667	6.74	3.28	4.385	9.37	9.075	6.1	13.35	8.015
Gh_A11G2939	11.5467	9.73667	6.46	7.91	9.98	9.365	10.36	9.67667	17.18	13.49
Gh_D05G2063	3.00333	4.95	6.19333	7.875	4.11	2.59	7.28	4.32333	4.73667	3.07
Gh_D04G0970	64.7533	41.32	33.7467	86.85	63.18	66.105	84.455	80.98	70.3067	79.18
Gh_A02G0138	9.57667	5.76333	6.72333	11.565	17.2	7.25	7.665	8.86667	8.17	10.95
Gh_D08G1969	23.4833	3.72	4.21333	1.25	60.49	8.67	9.1	11.83	4.03333	25.77
Gh_A08G2405	4.04	5.9	13.3167	12.39	10.355	3.57	12.975	5.71333	3.39667	3.365
Gh_Sca007858G01	4.29333	6.43333	13.9733	12.53	7.535	4.63	7.755	5.81667	5.09	5.65
Gh_A09G1272	25.1333	25.13	15.07	565.305	10.82	17.78	27.87	10.63	20.8733	13.575
Gh_D02G1435	32.8967	16.9033	17.56	2.995	23.395	27.035	17.06	19.9533	14.6667	36.465
Gh_A12G1169	8.19667	14.67	14.3667	2.63	12.87	9.855	10.875	7.79333	6.82667	9.635
Gh_A12G2145	3.54667	4.23	7.12667	3.4	5.99	4.845	6.14	5.55667	5.7	4.155
Gh_A07G0102	61.61	33.19	44.8533	177.11	33.09	56.365	50.88	56.4967	69.9233	32.325
Gh_A05G2765	13.67	20.2567	29.2767	68.14	44.095	4.63	6.92	5.56333	11.4633	13.98
Gh_A12G0606	4.01667	4.11667	3.22	4.455	7.115	3.32	3.36	4.37333	7.43667	7.72
Gh_D12G2385	32.2333	21.95	18.59	5.565	29.17	21.07	23	22.9367	16.9933	32.18
Gh_D05G1805	15.3933	33.4467	27.7633	4.61	10.555	16.385	10.2	9.82333	38.5667	18.32
Gh_D03G1725	46.8667	22.6033	17.9967	126.3	55.525	52.72	52.535	62.82	51.0767	58.025
Gh_D05G2002	2.51333	5.79333	5.04333	14.13	1.88	3.68	6.515	4.16667	2.93333	1.86
Gh_A11G1691	3.40333	2.94667	2.49333	4.45	3.935	2.725	2.115	2.56667	7.73667	4.71
Gh_D03G1446	3.14667	4.69667	3.72	2.87	6.49	3.755	3.04	3.07333	6.23667	4.56
Gh_A09G0630	24.2433	42.6333	42.4433	17.72	33.83	28.975	31.065	25.5233	35.62	40.505
Gh_A05G3489	1.75667	3.28667	3.86667	179.79	6.115	2.455	2.79	3.26667	11.0933	6.07
Gh_D10G2121	13.8033	9.72	8.34333	1.32	15.605	10.04	3.35	8.85	6.09333	14.04
Gh_D05G2045	20.9167	27.3	18.3	27.335	28.48	11.285	11.89	11.14	15.0467	22.76
Gh_D06G0282	2.62	3.59	4.00667	12.395	5.44	1.68	3.38	3.99	6	2.655
Gh_D05G1817	8.4	7.93667	5.05333	93.82	8.95	6.96	6.97	12.8	11.2733	5.915
Gh_D02G2171	20.45	17.51	15.0667	6.885	24.33	24.155	19.555	21.84	15.74	20.84
Gh_D04G1377	32.8567	20.9567	18.0733	7.26	34.3	30.95	44.615	48.5733	16.2033	24.52
Gh_A13G0333	17.1733	9.52333	10.41	2.935	21.12	13.885	7.37	7.36333	20.0533	22.51
Gh_D06G0555	13.4867	5.14	6.28333	1.235	9.17	12.5	11.21	9.72667	10.1767	19.305
Gh_A05G1374	14.16	27.5833	27.1	41.75	13.755	13.345	16.26	15.9067	36.54	13.835
Gh_A07G0399	107.27	58.53	53.61	125.885	114.64	69.88	72.665	83.0367	121.583	94.06
Gh_A10G0230	18.9167	15.7733	12.1467	25.5	16.465	21.35	22.6	27.35	27.2633	14.79
Gh_A11G3095	7.22333	9.04	3.50333	9.925	3.165	7.875	6.885	11.0233	10.6	9.31
Gh_D05G0064	2.16667	2.26333	4.20333	3.295	2.705	2.095	2.455	2.4	3.42333	2.075
Gh_A13G0756	10.14	8.14333	4.77333	6.17	10.43	11.655	7.07	11.43	13.89	8.845
Gh_A07G2294	5.04667	7.60333	6.26333	17.65	2.825	4.55	3.275	4.59667	5.51667	66.815
Gh_A05G0420	6.10667	7.38333	4.79333	23.92	6.595	5.485	9.45	7.23667	5.96667	4.475
Gh_A07G0296	9.85	13.0733	11.01	3.85	13.14	11.25	7.73	10.49	7.39	8.915
Gh_A09G0976	34.7033	14.9667	14.9467	8.36	47.035	21.78	47.465	51.8067	32.6867	26.5
Gh_D12G1234	27.5667	10.7767	7.65667	2.125	8.29	23.93	11.99	16.3733	47.21	17.025
Gh_A06G1403	14.5467	15.48	12.2167	39.105	18.005	20.98	36.4	26.02	45.14	21.575
Gh_A07G0123	8.45667	15.65	37.1833	81.84	52.84	6.02	26.465	11.0867	10.6133	9.79
Gh_A12G2694	15.31	10.1767	10.8033	10.39	17.055	14.585	14.275	18.84	19.5833	29.84
Gh_D13G1932	10.69	21.3967	19.5733	22.355	17.78	13.18	9.525	8.59667	5.60333	10.155
Gh_D02G0648	6.04333	6.23333	4.75667	5.005	10.47	4.55	3.54	4.17333	13.4733	9.895
Gh_D03G1301	2.88667	2.59667	2.62333	11.55	3.66	2.705	5.28	3.37333	3.15333	2.94
Gh_D06G2039	2.42	6.01667	7.46	5.475	3.235	3.56	8.455	7.14667	4.74667	3.17
Gh_A08G1647	26.4733	34.73	27.87	1.36	28.225	24.67	24.14	19.52	34.0667	36.84
Gh_A12G1965	5.39333	5.87	9.22667	7.705	4.47	4.665	8.52	4.04667	4.48	4.68
Gh_Sca039018G01	6.02	6.97333	8.26	13.355	6.23	2.745	6.26	8.33	18.6267	6.6
Gh_D11G1989	30.5133	25.5167	82.06	142.055	5.46	45.305	18.8	19.3733	33.76	11.13
Gh_D09G2006	432.83	300.387	232.127	63.27	161.16	380.815	287.07	284.287	488.46	548.815
Gh_D04G0620	25.5	19.0867	14.84	13.595	27	25.905	16.74	21.9933	46.13	30.35
Gh_D04G1318	8.73	13.3533	18.19	156.86	9.98	6.11	12.58	4.54	6.9	7.835
Gh_D12G2044	13.4267	12.19	11.1767	18.98	13.005	12.36	18.79	19.0533	16.1233	11.125
Gh_D10G0384	22.9533	52.1567	26.4	8.49	21.36	23.175	35.27	20.3	54.19	24.835
Gh_A08G1523	234.047	161.623	180.493	33.025	239.615	195.025	261.515	420.28	157.51	166.205
Gh_D02G1788	5.91667	5.99	8.09333	17.785	9.13	5.595	5.885	5.86333	6.72	7.8
Gh_D04G1528	11.3967	9.85667	7.61	257.34	8.42	8.06	8.95	9.52	11.2033	8.12
Gh_D12G1222	134.39	126.657	98.36	145.28	462.975	81.94	118.55	210.943	149.083	199.785
Gh_D04G1484	30.4833	66.7033	68.1433	44.11	34.27	47.65	40.81	47.9667	54.4333	30.1
Gh_D03G0037	3.54667	2.21333	2.83	1.38	3.94	3.915	3.925	4.80667	3.8	3.45
Gh_A06G0080	5.95	16.1533	18.1967	3.925	4.495	7.71	10.685	9	2.82667	1.525
Gh_D02G0999	5.59	6.67333	5.65667	9.105	6.385	7.195	6.08	5.03333	4.33333	5.225
Gh_D08G0790	3.44333	7.71	8.29	8.125	5.02	2.42	4.81	3.76	3.57667	1.78
Gh_D05G3891	109.483	88.7267	80.0567	133.945	105.385	153.73	120.56	129.797	197.447	187.135
Gh_A05G0475	44.07	57.9667	50.2633	54.485	39.08	50.165	99.04	60.9667	50.6367	84.695
Gh_A07G1752	9.98	26.8133	41.6133	44.84	10.065	20	31	19.5433	13.4067	10.595
Gh_D09G1323	46.47	34.2	22.28	19.68	61.495	44.89	46.83	48.1333	32.59	43.94
Gh_D02G1554	5.36	3.40667	3.39667	31.28	5.465	4.085	6.7	6.45	5.31667	6.12
Gh_A11G2914	24.4133	38.79	51.7333	6.11	64.135	31.005	27.61	31.7333	22.5967	111.17
Gh_D06G1066	8.94667	12.18	22.9433	21.405	30.46	9.865	14.885	22.2967	5.94333	9.6
Gossypium_hirsutum_newGene_76715	1.93333	2.32333	1.91	3.44	2.78	3.33	2.57	2.73	4.23667	2.44
Gh_D12G1543	4.63667	4.24333	6.87	48.665	3.525	3.89	7.32	5.26	7.71667	2.72
Gh_A03G0776	30.5267	21.11	13.81	10.6	20.78	31.6	25.135	36.5267	22.08	19.325
Gh_A07G0951	19.1333	9.94333	6.26333	73.48	16.12	17.01	21.02	24.85	31.7533	5.625
Gh_A05G2945	44.7733	12.0733	8.07	14.455	6.3	30.41	30.9	33.7533	21.7033	13.975
Gh_Sca004932G05	59.4	71.81	85.97	34.73	66.6	50.83	37.385	82.45	59.63	68.51
Gh_D05G0463	60.9633	51.5567	34.3433	69.2	20.985	98.305	64.52	62.7167	126.58	95.13
Gh_A05G3954	32.76	68.12	41.6833	9.985	30.28	23.305	29.81	22.21	23.44	18.23
Gh_A07G1774	6.91667	9.01333	7.31	19.625	47.72	11.145	8.635	36.97	3.92	6.47
Gh_A07G1385	4.45333	15.0633	20.2433	39.045	7.845	4.875	6.92	4.45667	8.55333	9.555
Gh_A05G3030	16.17	25.1433	39.4767	27.805	34.435	11.545	25.28	24.8567	22.4133	13.99
Gh_D02G1446	5.07333	15.3967	12.49	6.56	40.305	8.57	14.8	8.85	13.8867	19.73
Gh_D04G0949	11.9233	13.64	15.0733	59.845	13.615	8.235	18.63	10.6733	11.6633	92.55
Gh_A03G0243	6.98333	5.10667	3.79667	10.265	3.86	3.645	5.105	3.09333	11.7	5.02
Gh_D11G3101	27.39	19.7633	22.4067	8.75	14.195	26.685	21.01	22.8	27.4667	23.09
Gh_D05G2829	13.1267	22.83	13.6067	4.23	17.995	4.765	2.19	3.40333	5.58333	7.83
Gh_A06G1812	10.56	5.42	6.88333	13.23	13.075	8.76	14.305	12.63	11.5	12.355
Gh_D02G2178	192.857	143.223	104.233	143.07	122.445	177.475	190.005	230.473	208.017	143.125
Gh_D09G2406	5.28333	5.99667	5.80667	46.265	6.01	6.29	5.22	7.15	9.02	4.055
Gh_D03G1189	11.2533	17.8733	20.5267	31.74	15.935	9.01	15.59	7.49333	6.04667	9.195
Gh_D05G2574	4.26	3.33667	3.47	2.115	4.685	2.845	3.235	3.38667	3.19333	15.91
Gh_A11G0149	2.69	4.21333	3.98333	1.855	2.875	2.59	2.025	1.93667	3.50333	8.205
Gh_D04G0208	2.99667	9.18	9.12667	3.075	3.095	4.385	4.125	3.91667	3.89667	1.84
Gh_D01G2058	22.9333	28.56	21.5333	3.97	49.975	24.365	23.2	29.0133	18.01	27.545
Gh_A12G1614	44.7567	107.027	140.423	32.285	95.755	45.215	99.975	78.22	6.31	52.995
Gh_A04G0088	68.7467	57.1367	30.89	53.15	38.455	77.31	186.35	54.2633	72.0433	52.235
Gh_D12G0918	116.797	74.8967	63.4933	1.63	109.585	129.59	59.305	117.25	87.4967	163.865
Gh_A12G2427	61.6633	119.293	83.64	90.18	120.205	82.16	86.47	102.933	214.373	96.735
Gh_D08G0573	5.89667	5.68	4.46333	11.62	5.27	3.845	6.99	5.87667	4.42	6.335
Gh_A09G1797	11.6133	7.49333	6.93667	4.825	19.83	6.555	5.65	5.49667	16.6267	14.265
Gh_D08G2256	21.51	21.7267	21.32	292.195	4.625	35.175	91.99	175.7	27.4033	3.455
Gh_D05G0503	17.99	14.67	17.0733	19.53	22.995	14.02	28.66	14.96	13.46	7.67
Gh_A05G0080	111.687	78.1733	62.2733	433.685	142.96	170.635	324.645	182.847	184.573	79.225
Gh_A11G0672	5.58333	7.56333	6.36667	1.595	4.635	10.955	4.83	8.58667	8.40667	5.56
Gh_A05G2383	18.09	30.58	42.5733	13.465	25.555	19.525	19.22	26.03	19.66	60.845
Gh_D11G0458	45.2567	70.16	48.2733	23.475	34.08	58.005	45.58	59.6833	30.8467	71.555
Gh_D12G0119	25.1	33.44	24.46	10.09	13.88	34.265	23.735	22.69	19.4967	18.4
Gh_A08G1509	3.75	4.87667	6.03	11.86	5.35	4.6	2.71	2.55667	3.85667	10.445
Gh_D02G1208	4.93	6.09	6.75333	10.86	12.53	2.33	2.785	3.33	3.94	3.34
Gh_D01G2242	6.90333	2.96	3.34667	1.17	7.4	4.225	4.92	5.77333	3.36667	5.255
Gh_D05G3853	13.6633	21.13	15.27	20.555	9.13	11.84	6.27	12.42	9.89667	7.375
Gh_D13G1998	80.2333	28.0967	26.07	14.755	68.635	55.27	58.73	84.9967	59.2733	58.14
Gh_D13G1804	6.08333	5.48667	4.08	33.375	3.13	7.6	6.8	4.34333	10.0133	5.94
Gh_A11G0167	55.89	75.0533	49.17	333.89	32.855	50.28	84.535	64.0233	51.0533	42.055
Gh_D09G0082	4.20333	2.56	2.79	1.765	5.165	2.94	2.44	3	6.99333	5.38
Gh_D02G1136	11.3867	8.41667	5.66	14.435	8.045	14.765	11.575	12.3767	15.0733	8.53
Gh_D09G1370	9.90667	5.36667	6.52667	5.4	11.4	12.36	10.55	9.90333	13.75	9.81
Gh_A03G1064	14.2533	20.1033	24.02	2.085	9.475	8.825	16.405	26.2667	5.92667	18.225
Gh_D01G2254	134.833	87.97	78.5267	152.975	127.995	118.685	148.25	141.567	99.3233	156.765
Gh_A08G0305	9.45333	7.14333	8.68333	4.565	11.41	7.11	8.04	12.23	5.1	9.095
Gh_D12G0807	2.93333	4.06333	4.31333	1.635	3.615	1.95	2.3	2.89	3.10333	2.425
Gh_D08G2093	263.327	228.837	120.253	58.205	201.445	395.805	212.755	225.477	116.337	170.56
Gh_D03G1153	15.63	13.3633	17.69	6.23	13.34	26.415	24.725	30.2867	16.3467	12.31
Gh_D11G2939	186.69	633.34	859.48	224.27	248.985	310.63	353.65	341.11	145.29	149.325
Gh_D01G2160	64.3967	38.0767	37.6267	19.63	73.63	60.995	72.325	109.773	41.7633	75.85
Gh_D10G2408	4.09667	2.61667	2.65667	14.455	2.575	3.89	3.7	3.74	2.92	2.95
Gh_A08G1309	33.9267	22.77	21.85	50.415	14.87	47.185	49.655	31.5667	18.7133	105.52
Gh_D08G2355	10.6767	14.1567	8.62667	19.275	6.285	7.885	26.37	6.19667	10.3633	7.79
Gh_D01G1841	2.9	21.0067	21.9	36.205	6.565	2.4	7.5	3.15	5.37	3.24
Gh_D02G2139	15.5767	26.8167	25.95	20.485	12.635	15.49	19.77	14.8367	29.6267	27.55
Gh_D08G0813	12.8533	9.20333	9.38333	46.715	10.945	20.98	19.87	24.2233	22.52	13.83
Gh_A09G0566	282.6	40.13	31.1333	9.95	51.46	231.715	166.205	475.03	784.187	216.43
Gh_A13G1212	24.3433	30.54	27.5767	77.215	13.03	25.415	7.02	13.47	8.78333	15.93
Gh_D13G2231	17.0367	27.5533	37.16	141.2	33.08	17.785	27.885	28.3033	82.4333	26.015
Gh_A07G1717	5.29	3.73333	3.51667	3.52	5.645	3.68	5.375	4.53333	5.46	4.595
Gh_A09G2087	9.46667	20.46	16.8367	37.52	31.26	5.71	4.405	4.29333	8.48	9.895
Gh_A09G2323	2.42333	10.44	10.1633	192.885	4.09	3.38	21.545	9.47667	5.08333	2.7
Gh_D12G1761	6.57333	4.61333	5.86333	4.385	10.235	7.355	6	8.47667	13.7567	11.475
Gh_D05G2648	18.92	24.7067	30.6867	13.395	39.19	18.23	24.98	29.8967	25.17	66.395
Gh_D05G2161	13.1467	27.33	31.4267	72.58	55.505	5.675	4.965	7.96	8.4	20.13
Gh_A10G0212	4.46333	6.22667	7.37333	16.92	6.735	4.895	5.88	20.1267	12.8567	89.66
Gh_A02G0772	5.18333	6.47333	7.62333	3.93	4.37	5.96	5.88	6.64	6.49667	4.005
Gh_D11G2624	17.35	24.4767	42.8133	48.195	10.105	24.785	45.785	40.5	14.6167	16.285
Gh_A08G0801	25.8133	13.95	11.27	8.16	34.695	25.37	19.505	23.8667	20.3367	30.575
Gh_A07G1012	2.50667	3.25	5.72	11.76	3.52	3.36	4.31	3.19667	3.6	1.02
Gh_A08G1564	2.46	6.14667	6.03667	9.025	4.025	2.41	2.835	2.63667	4.85667	2.485
Gh_A05G1430	12.35	8.06333	9.11333	4.075	1.475	18.26	23.735	11.66	126.81	10.415
Gh_D04G1266	7.22667	11.13	19.9033	179.74	11.29	7	10.55	14.1	17.9467	11.23
Gh_D03G0957	5.37	4.06667	3.32	6.325	5.55	3.635	3.51	3.34333	8.12667	6.405
Gh_D02G0472	3.29667	2.32667	3.2	4.73	6.215	2.695	5.735	3.34	4.68	4.5
Gh_D08G0811	8.79667	12.5067	20.7633	71.735	40.86	16.74	11.91	17.4	11.25	11.845
Gh_A10G2142	7.78333	2.76667	2.73	26.21	2.385	5.77	3.63	5.55	11.9133	5.475
Gh_D07G1705	10.4833	13.7133	11.4933	3.315	10.635	12.2	7.36	8.4	7.52667	3.725
Gh_A08G1780	11.4867	24.45	20.32	35.565	11.215	8.2	17.055	7.72667	11.2733	13.535
Gh_A05G0865	4.59	3.00333	3.94	1.345	7.72	3.685	2.91	5.00333	13.3767	7.575
Gh_D02G1329	259.08	544.05	483.663	751.54	400.795	317.035	389.85	410.593	153.883	141.79
Gh_D05G0471	7.88667	10.96	5.11667	20.89	9.6	7.315	6.565	9.06667	15.4467	12.525
Gh_D13G1979	2.4	5.15667	6.45333	4.325	3.38	4.135	4.43	5.08667	2.00667	1.39
Gh_D01G2367	4.18333	2.44667	2.69	2.985	4.815	2.585	4.065	3.28	4.89667	3.56
Gh_A01G0166	4.68333	4.10667	4.55333	7.94	5.175	6.22	7.515	5.66333	5.84	5.615
Gh_A07G2288	37.39	27.72	16.6933	18.215	25.125	59.59	85.64	52.2267	41.9567	46.93
Gh_A02G0871	2.72	2.92	3.59333	4.665	3.325	2.59	2.295	2.00333	2.79	1.52
Gh_A08G0565	135.943	109.397	87.21	196.665	171.955	132.105	83.925	113.74	200.427	167.165
Gh_A03G1376	34.9233	32.88	32.04	54.89	127.525	10.145	21.675	13.92	17.0967	84.995
Gh_A03G0590	15.9133	10.17	7.63333	16.255	19.285	12.36	11.64	13.3667	21.5867	19.175
Gh_D09G1715	2.37	4.53667	7.05333	13.865	9.675	1.97	2.02	4.34667	3.92667	3.575
Gh_D05G2150	121.017	145.727	61.72	367.54	32.395	199.59	74.985	164.92	213.713	156.2
Gh_D08G0317	4.07333	6.94333	9.89667	45.16	3.445	6.54	38.7	11.81	4.76667	7.005
Gh_D03G0030	4.85	11.5033	8.68667	1.49	5.03	5.555	13.9	15.3533	4.10667	1.645
Gh_D12G0253	5.75667	6.47333	9.25667	2.45	5.58	4.955	4.685	5.09	6.07667	5.345
Gh_D07G0220	7.76	13.4467	13.1667	2.95	8.69	6.885	6.82	5.35667	10.1267	8.75
Gh_A13G2108	5.31333	6.67333	8.27	12.32	9.27	4.795	6.825	3.83	2.21333	6.545
Gh_D04G0986	36.5	49.3133	55.19	131.315	28.47	39.08	54.605	44.05	36.1133	30.76
Gh_A03G1167	15.28	36.4133	20.48	17.06	3.66	28.53	26.07	9.44667	11.3333	19.895
Gh_D02G1405	41.4367	89.6533	83.4467	4.97	62.8	41.065	17.08	20.0467	9.06667	35.86
Gh_D06G0033	3.3	7.9	9.69667	1.155	8.235	4.05	4.535	5.03333	3.77	1.34
Gh_A01G1979	9.18333	4.91667	6.74333	32.405	12.79	6.46	11.775	10.2333	11.2233	15.77
Gh_A08G1082	4.12667	4.46667	8.50667	9.185	5.95	3.385	8.36	3.39667	4.34333	6.125
Gh_A11G1542	20.1333	14.4833	12.3733	26.155	14.045	18.385	16.19	19.84	51.5067	16.66
Gh_D10G1643	44.3933	33.65	26.2567	4.5	16.08	30.34	24.64	28.6733	30.3833	31.91
Gh_D11G1708	9.66667	11.5967	9.55667	2.49	12.14	8.33	8.335	7.46333	7.06667	10.1
Gh_D09G0975	3.34333	2.30667	1.67	3.13	4.785	3.705	4.5	4.39333	4.19667	4.685
Gh_A13G0544	31.37	49.46	26.0267	40.12	13.78	44.65	29.62	34.0267	45.6733	11.54
Gh_D11G2770	14.44	15.1633	27.0433	11.185	16.28	13.965	7.66	5.44667	4.67	11.31
Gh_D08G0799	2.25667	2.72	3.95	3.905	4.255	1.56	1.66	2.85	3.11667	13.345
Gh_A08G0057	2.36333	4.42	6.66333	4.7	2.095	3.885	4.76	4.02667	4.96	2.27
Gh_D03G1327	16.7833	7.43	7.52333	4.56	10.52	10.19	13.88	12.5133	25.5467	17.155
Gh_A03G1738	33.9367	27.7333	22.7667	5.715	36.12	31.595	28.57	32.67	15.55	17.04
Gh_D04G1150	9.99333	20.51	24.9333	4.23	19.705	14.315	13.43	17.2233	14.3267	19.85
Gh_D10G1707	9.64	65.1033	18.5	18.77	4.915	52.13	7.39	7.31	10.13	3.72
Gh_D05G2947	19.8367	9.09	9.64333	2.38	13.09	13.855	15.01	16.06	9.47333	15.375
Gh_D10G0190	38.12	23.2167	20.2767	13.455	28.165	30.54	57.185	63.1833	55.43	33.88
Gh_D06G0864	7.31667	12.23	12.23	18.56	6.29	7.99	6.285	10.1767	6.56333	2.045
Gh_A03G1214	3.64667	8.83333	15.7167	106.005	11.705	2.1	7.21	6.21667	3.71667	5.015
Gh_D01G2055	34.44	30.1367	26.6133	9.6	24.07	29.005	27.99	52.93	64.5733	33.38
Gh_A05G0560	13.3833	14.1067	13.4067	5.135	7.96	15.52	29.21	23.0833	4.75333	4.93
Gh_D09G1546	2.82	2.38667	1.59	23.625	2.98	1.995	2.495	2.67667	3.64667	3.06
Gh_D11G2603	26.4267	18.0433	18.3567	100.245	49.2	28.58	24.89	39.47	63.3267	34.19
Gh_A12G0561	10.86	19.1867	20.8733	3.32	10.255	13.82	14.495	6.37333	1.92667	10.675
Gh_D05G1729	603.047	920.307	963.883	974.185	889.15	476.48	1105.46	1105.52	212.267	339.425
Gh_A13G2128	10	24.9467	21.34	2.675	12.92	11.41	8.665	7.26667	10.4133	6.3
Gh_A05G2630	17.9633	8.92333	6.62333	6.84	4.125	17.44	9.755	11.81	32.7633	17.145
Gh_D05G0477	12.6567	12.5667	14.07	22.455	15.76	13.73	18.65	15.62	9.16333	15.375
Gh_D12G2639	9.64	4.82	4.45333	5.885	3.195	9.475	6.595	11.94	6.27	4.39
Gh_A12G2166	6.69	28.99	37.02	140.26	10.45	2.33	13.455	6.46667	14.25	136.43
Gh_Sca134196G01	5.58333	4.97667	3.92667	4.3	4.56	6.99	6.885	5.14	4.43333	17.955
Gh_D10G1540	16.47	25.24	23.37	343.14	39	32.21	21.97	23.6733	89.5367	25.155
Gh_A03G1707	9.97	14.93	22.4067	25.3	14.45	10.245	23.81	11.5033	10.6567	6.155
Gh_A12G2112	10.88	9.22667	12.1833	10.665	11.425	8.095	9.165	7.59333	11.1333	16.705
Gh_A09G2336	31.2167	18.5767	10.7533	37.67	16.88	37.39	23.855	30.2267	44.8033	29.815
Gh_D12G2684	17.2467	34.86	36.58	50.845	22.985	30.035	58.15	49.5667	22.2967	22.015
Gh_D03G1545	11.9533	9.09	11.47	15.845	18.405	14.2	15.9	24.1267	4.72667	13.075
Gh_D08G1598	58.2067	90.14	83.71	8.61	22.58	32.805	39.135	26.6633	15.3933	18.36
Gossypium_hirsutum_newGene_5145	10.11	7.58667	10.1167	3.785	9.915	8.945	9.54	8.28667	6.44	6.825
Gh_D02G1949	151.39	130.603	98.04	83.17	172.655	203.4	159.55	182.09	189.087	972.73
Gh_A07G0996	3.60667	9.07667	6.14333	15.13	6.44	4.62	5.465	3.72333	6.86667	6.83
Gh_D02G0666	52.1433	58.3867	58.1667	8.355	60.81	57.105	33.265	47.6467	40.7833	54.865
Gh_A12G1766	9.28667	8.45333	13.2667	115.005	12.695	8.415	12.025	23.19	10.9667	9.32
Gh_D05G1786	8.73667	9.89667	8.18	5.785	3.415	8.695	7.705	10.5333	4.36333	1.24
Gh_A11G2860	13.9067	10.1867	15.6767	43.34	12.095	16.86	22.185	22.5133	12.7333	16.145
Gh_D07G1923	15.2933	7.34	4.60667	155.64	7.03	19.675	15.03	8.61667	16.4133	7.45
Gh_A09G1592	66.5467	149.627	102.727	54.525	71.87	140.88	92.84	93.1	101.703	95.055
Gh_D05G2307	16.39	22.99	28.9333	5	26.735	11.395	9.285	9.40333	8.59333	19.415
Gh_D05G0648	4.03333	4.06333	4.73333	17.3	2.84	4.165	4.73	2.68333	4.43667	4.375
Gh_A04G0305	45.4133	65.2833	99.2533	68.825	313.325	25.015	107.475	77.1233	33.6333	65.16
Gh_A09G0583	2.74	2.51333	2.56333	1.43	3.75	3.205	2.91	2.51	1.60333	4.335
Gossypium_hirsutum_newGene_81349	30.31	44.82	69.68	28.11	31.69	39.72	52.05	72.4333	43.6833	30.8
Gh_A01G1263	6.97667	9.67	8.18333	2.525	14.775	5.7	3.28	6.37333	4.50667	7.71
Gh_D02G0689	5.05	2.29667	2.94667	1.35	11.16	4.835	8.065	7.11333	4.49667	5.34
Gh_A09G1020	2.87667	8.67333	28.2067	45.495	4.225	2.09	6.545	3.97667	7.84333	8.01
Gh_D02G2319	17.1967	5.29	8.2	6.535	6.73	16.35	8.355	10.0867	16.02	31.12
Gh_D10G1275	3.09667	3.50667	3.09333	6.895	7.165	2.385	6.255	6.04	4.62667	5.27
Gh_D01G0592	10.24	11.8167	15.87	14.67	9.58	15.14	9.7	24.36	261.913	11.49
Gh_D03G0849	3.39	2.05667	2.00333	3.16	2.88	4.265	2.81	4.07333	7.88333	3.125
Gh_A09G2041	7.19	3.59	3.56667	1.735	2.89	5.785	4.22	4.28667	5.46667	4.365
Gh_D03G0978	3.44333	2.13333	2.93	5.66	2.135	3.47	3.565	3.89	2.38667	2.06
Gh_D01G0698	4.34	9.18	9.77	4.5	5.565	4.38	4.275	3.40667	4.57333	4.94
Gh_D13G1631	4.81667	3.62333	4.30667	9.09	5.79	8.08	68.745	43.67	30.3533	2.98
Gh_A05G1769	34.11	22.5867	27.3733	54.325	46.415	49.22	79.44	144.033	47.4467	37.585
Gh_A12G1620	3.14	2.52	3.13333	1.22	8.795	2.92	1.18	2.78667	9.8	3.53
Gh_D09G0470	6.65667	5.65333	6.28333	6.235	13.145	5.94	7.795	8.81333	8.1	7.52
Gh_D05G0891	3.45667	1.75	1.88333	2.505	2.07	4.85	4.3	3.91	3.36667	1.785
Gh_A13G1896	28.2067	22.51	26.1433	22.94	25.83	28.14	34.955	30.39	21.06	22.38
Gh_A08G0884	8.30333	4.87	8.24667	2.455	15.85	8.985	11.1	9.04	10.8067	7.64
Gh_A11G1757	20.1733	19.1333	13.1033	13.205	12.93	23.055	14.2	16.9767	22.7833	9.45
Gh_A08G1051	5.18667	4.39333	6.78667	32.58	2.585	2.785	4.95	2.93667	4.41333	2.94
Gh_D06G1061	3.3	5.20333	9.01	1.57	2.66	3.255	4.09	2.67333	2.58	1.745
Gh_D02G0580	16.9267	11.8267	10.76	20.795	18.98	20.055	23.05	20.47	22.5967	11.6
Gh_D05G2214	10.2633	3.98667	2.38	5.05	4.78	10.155	7.75	9.88667	8.03	7.695
Gh_Sca006237G01	11.0533	12.7233	15.4733	3.14	13.425	11.4	12.91	16.4	7.62333	6.545
Gh_A05G0810	15.2367	17.2167	11.1733	2.915	16.53	20.355	7.095	16.8267	21.3867	17.975
Gh_A10G1443	31.4567	61.24	32.4133	5.68	6.49	45.905	22.73	28.6467	25.04	31.105
Gh_A11G0768	40.0967	30.9333	25.7833	13.355	21.28	53.12	44.81	55.2567	54.91	36.875
Gh_D10G1471	3.06333	3.38	2.52	3.8	2.85	3.51	2.445	4.07333	4.39333	3.595
Gh_A12G1716	10.9933	9.18	8.58	28.23	35.53	9.415	11.69	23.36	13.2233	25.44
Gh_A04G1257	5.94333	5.36333	4.83	6.805	5	4.935	6.625	6.04333	11.11	5.74
Gh_D08G0399	21.5433	44.1633	33.3733	12.655	24.36	27.695	25.65	24.25	26.87	27.14
Gh_A06G0608	20.1867	12.9067	17.48	40.92	1.895	19.655	23.425	38.2933	9.74333	1.4
Gh_D12G1199	152.053	57.3567	74.8167	76.555	137.585	104.495	167.91	216.61	154.283	146.83
Gh_A12G1681	23.4033	25.46	27.05	7.585	42.805	20.23	11.705	38.7367	102.51	9.605
Gh_D05G1918	14.45	32.7033	23.2	2.725	10.01	18.02	13.175	13.6633	12.6733	11.995
Gossypium_hirsutum_newGene_4188	6.70333	7.55333	8.71	1.625	4.88	8.585	5.57	2.83333	8.43333	3.18
Gh_D05G0962	55.68	56.2967	46.22	72.99	12.61	112.84	122.57	81.9733	52.4067	15.245
Gh_A05G2044	8.94	31.29	47.33	4.135	37.3	13.055	23.18	31.4333	16.87	23.51
Gh_D12G2429	9.45333	4.92333	10.0133	31.07	10.635	10.62	12.51	12.5033	10.4167	11.215
Gh_D12G0772	60.3333	41.5367	28.5433	114.775	52.235	40.455	18.885	27.0267	39.52	46.925
Gh_A13G1794	215.927	99.9233	85.1	39.225	299.65	222.81	241.215	203.56	476.243	215.92
Gh_D10G0498	135.97	96.9767	65.3667	9.21	112.97	141.845	80.76	110.217	213.523	167.835
Gh_A13G1332	2.71333	4.52333	7.57333	15.71	4.145	3.485	8.885	8.39	4.83333	32.655
Gh_D09G1580	3.46333	5.17667	4.52667	2.04	2.825	3.99	2.24	2.49667	4.35333	2.32
Gh_A11G1315	11.5633	14.1333	8.14667	3.595	8.035	13.45	13.775	18.5233	20.8367	7.855
Gh_D04G0997	10.3433	16.6367	10.7933	2.475	7.61	14.98	10.2	10.3467	6.82	8.42
Gh_D08G1926	3.33	5.60333	7.39	4.56	3.855	2.595	4.32	3.19333	3.48333	4.175
Gh_A07G0469	27.6433	13.82	26.0233	50.035	25.895	25.035	35.65	23.7933	27.9367	22.855
Gh_D01G1838	10.6567	2.89	3.22333	15.6	3.16	21.025	26.855	19.3867	20.7167	9.345
Gh_A09G1438	53.9367	31.9433	30.13	11.37	55.825	52.595	43.635	44.6867	44.38	65.375
Gh_A10G0599	26.4767	39.86	22.32	107.825	14.575	26.435	31.395	25.1167	35.3767	24.375
Gh_A01G1655	9.85	4.73	4.77333	3.365	19.63	8.66	9.93	13.48	9.93667	9.715
Gh_A05G2101	6.62333	2.38	2.46333	15.055	2.86	7.485	14.045	9.73	6.62	3.02
Gh_D09G0367	11.46	17.41	15.9333	10	11.175	21.775	15.14	18.52	14.14	9.09
Gh_D12G2660	2.59333	2.97333	3.62667	14.96	3.775	2.645	5.965	3.52333	3.67667	4.245
Gossypium_hirsutum_newGene_6012	5.94	4.62667	6.61667	2.295	4.745	4.915	4.76	3.88333	9.22	5.15
Gh_D13G0786	30.36	28.9567	17.6533	51.6	59.175	28.33	37.97	36.25	46.43	34.045
Gh_D04G1590	6.6	5.29667	5.07667	2.655	3.91	20.87	11.98	11.2433	12.8	4.83
Gh_D12G1126	11.42	2.58667	3.02333	1.78	13.34	10.175	5.5	11.2733	14.9767	9.225
Gh_D11G3013	16.0267	11.3333	13.0733	14.305	7.56	13.255	34.175	28.3633	37.3333	7.715
Gh_A11G1434	3.31	4.03	4.09667	4.495	6.07	3.235	2.67	3.22333	7.33667	15.315
Gh_A03G1014	36.5267	82.58	73.7767	5.205	48.825	33.61	17.75	20.8967	7.4	24.28
Gh_A02G0500	108.887	54.4767	59.91	52.475	73.83	145.385	173.73	230.417	222.94	90.295
Gh_D05G1784	22.49	16.6267	15.7633	6.085	9.805	30.88	14.535	18.7533	22.42	11.345
Gh_A02G1440	16.46	31.96	48.3767	79.34	10.255	19.32	21.12	32.4633	17.2167	6.75
Gh_D11G2387	4.80333	5.89333	5.62	91.815	16.805	6.195	10.91	10.7967	19.18	6.01
Gh_A05G2319	6.73333	3.68333	3.45333	2.48	9.5	5.295	4.445	5.48667	6.35333	7.13
Gh_D13G1333	16.74	15.2433	13.4567	13.475	11.755	20.095	30.245	23.9833	11.3667	7.605
Gh_D13G2472	26.4433	27.19	26.61	7.475	32.53	24.375	29.49	26.7333	40.2033	29.535
Gh_D10G0628	45.0633	21.9633	23.1667	23.38	33.22	34.7	68.195	36.0467	39.0333	31.735
Gh_A09G1184	6.03333	3.41333	3.65333	6.55	12.545	5.76	7.105	7.29	8.13333	5.865
Gh_D01G1729	64.1933	224.417	165.883	70.655	113.91	90.41	84.005	109.527	121.677	71.4
Gh_D11G1774	10.4967	10.91	10.5033	30.8	6.23	10.655	15.83	6.86	9.71333	6.53
Gh_D03G0342	49.7	46.4467	36.6067	11.375	61.87	54.795	66.08	117.12	32.46	80.175
Gh_D05G2909	14.18	20.9	31.41	13.035	48.37	17.72	23.895	11.2367	5.03667	19.46
Gossypium_hirsutum_newGene_79106	18.29	7.33333	5.08333	2.925	10.965	10.445	4.955	15.54	17.09	10.725
Gh_A13G0352	182.66	161.313	161.813	26.505	370.685	149.62	108.655	195.837	170.237	579.67
Gh_A07G1168	4.10333	3.33667	6.49	1.44	3.385	3.535	2.695	2.04333	2.68667	3.61
Gh_D13G2155	74.5533	39.7433	48.8633	14.155	177.47	44.98	87.035	110.543	156.297	79.185
Gh_A05G2957	9.31667	12.6733	19.35	8.265	16.81	10.59	23.615	14.6433	10.4367	6.585
Gh_D10G0992	7.88667	7.65	6.27667	3.5	10.39	5.635	5.225	5.82	8.31	4.175
Gh_D05G0095	17.2667	17.2567	9.28	10.695	26.935	15.805	21	21.2467	21.5	19.06
Gh_A09G1509	212.487	125.81	125.587	386.655	174.135	270.31	266.52	430.89	387.18	171.405
Gh_D05G1663	178.02	311.57	176.213	33.5	155.895	206.675	190.495	246.053	124.623	156.675
Gh_D02G1877	4.21	7.52333	5.44333	4.72	6.24	7.465	5.05	5.79333	3.89	3.02
Gh_A11G0959	2.73333	13.9	22.6567	45.645	29.92	2.18	15.835	4.68333	2.36333	5.955
Gh_A12G1394	8.36	12.4733	15.7433	40.21	15.715	8.19	10.575	14.99	8.16667	13.785
Gh_D05G1001	10.8067	13.19	14.08	10.285	8.47	8.035	11.49	6.57	6.55	13.455
Gh_D05G1201	12.8333	22.9533	25.3267	49.125	24.39	18.42	32.71	32.49	25.7867	24.51
Gh_D04G1044	6.58667	4.54	4.35	5.205	5.255	5.515	3.625	3.48667	7.68333	6.64
Gh_D11G0492	3.13667	6.72333	7.37	6.74	2.99	3.005	6.28	2.54	3.87667	4.965
Gh_D08G1602	5.41667	5.70667	6.33	2.545	4.675	5.56	5.53	3.7	3.11667	15.685
Gh_D05G0292	14.7467	13.2567	12.16	8.035	17.195	11.575	12.97	18.7233	17.2267	18.805
Gh_A11G1898	11.25	6.94	5.73667	6.305	8.72	13.12	8.93	8.11333	20.8767	9.76
Gh_D13G0465	16.6567	31.96	21.27	11.685	15.645	24.86	21.01	19.2467	29.34	16.685
Gh_D11G1367	2.93333	4.86	5.67667	18.84	1.75	2.545	4.625	1.94	1.75667	4.285
Gh_D12G0041	14.5167	23.48	20.0267	2.935	18.855	14.18	13.935	26.2	10.79	16.21
Gh_D13G0175	33.9533	36.95	66.55	138.97	34.415	50.845	99.54	271.01	7.49333	39
Gh_D02G1456	8.74	10.0567	9.60333	6.7	6.62	9.275	6.595	4.98667	3.01333	1.82
Gh_D05G0541	2.06333	2.65333	4.33	7.83	8.66	1.735	1.83	3.09	2.44	2.58
Gh_A11G1117	3.52667	3.06333	2.63333	1.945	8.08	2.67	4.565	6.41333	3.97333	3.19
Gh_D03G1383	10.0367	5.32333	4.45	4.855	7.725	17.455	8.06	14.94	9.58333	15.06
Gh_D12G1331	18.08	15.0367	9.13	4.38	5.34	13.04	14.93	19.28	7.3	5.105
Gh_D05G3508	15.6233	14.31	13.7933	68.695	19.725	16.465	46.485	50.6767	40.3933	18.335
Gh_A07G1625	6.32	12.6933	14.9267	7.9	11.155	5.005	22.715	5.86	12.8667	8.825
Gh_A09G0847	6.75667	2.48333	3.81	10.1	2.99	4.125	5.44	6.03333	9.57667	3.3
Gh_D03G1372	7.26	4.61333	5.96333	5.2	3.485	7.425	3.965	2.98333	4.42333	5.375
Gh_D04G0544	4.47667	4.49333	5.50333	1.865	4.305	6.33	5.285	4.81	4.02667	1.895
Gh_D04G1458	107.783	313.313	456.377	191.185	250.72	122.095	158.35	194.99	113.26	156.435
Gossypium_hirsutum_newGene_61354	4.58	2.66667	2.00667	2.21	3.585	3.265	4.305	3.65667	3.58	3.425
Gh_D03G1210	19.5133	13.0067	15.2033	11.38	24.05	21.565	18.785	28.2933	25.6667	20.145
Gh_D04G0849	28.7333	22.96	16.1633	22.21	22.65	34.74	26.93	27.9667	38.3367	24.05
Gh_A11G1741	11.2067	6.00667	6.66667	26.335	15.13	8.815	11.21	15.6067	10.58	13.445
Gh_A05G2242	15.55	10.01	13.01	25.53	8.59	17.585	38.03	12.4167	43.9233	10.845
Gh_D11G1693	7.17667	5.57333	6.06667	28.21	3.895	7.995	10.505	7.38	8.53667	5.26
Gh_D12G2425	5.63667	7.41333	9.65	28.005	11.65	4.02	6.615	9.71333	5.54	4.87
Gh_D07G2154	11.9133	4.61333	3.47333	12.665	8.14	8.345	6.4	10.6267	8.3	9.95
Gh_A05G1759	25.24	16.9967	16.3767	6.86	26.995	16.665	9.085	17.9133	13.8767	28.96
Gh_D09G1344	10.8067	8.31667	8.02333	15.56	9.685	10.62	18.625	15.99	16.8367	10.6
Gh_A03G1432	20.5467	24.2367	11.0167	1.905	24.62	21.94	17.18	18.5933	23.48	18.6
Gh_D05G3332	13.0967	13.9167	11.46	1.59	7.77	10.02	8.57	12.66	14.81	6.735
Gh_D02G0397	24.6533	16.1067	18.1033	2.66	26.865	32.31	21.73	21.7467	25.2333	18.73
Gh_A08G1032	7.93	15.5667	12.0267	108.585	9.695	5.365	9.48	7.87333	14.72	158.06
Gh_D08G2028	11.05	23.24	24.2133	10.84	15.96	16.01	13.535	14.4833	14.39	11.055
Gh_D11G2072	9.67	5.86667	5.06667	6.145	7.225	11.635	8.575	8.21	18.3633	11.49
Gh_D11G0216	3.27	3.81	5.59333	2.315	3.64	3.22	2.53	1.99667	2.12333	1.845
Gh_A13G1685	3.45	8.28	10.25	13.25	2.865	2.65	6.255	2.98667	5.27667	2.375
Gh_D03G1709	1.80667	1.96333	2.05667	20.17	2.04	2.45	5.495	3.93667	2.27	6.61
Gh_D01G1903	7.71333	4.59333	4.84333	2.765	14.185	7.045	7.685	9.58333	5.85667	7.07
Gh_D11G2345	74.1733	60.55	55.8933	50.315	66.695	67.305	59.415	70.9	86.7333	129.19
Gh_A10G0446	20.4633	21.2733	21.2367	5.975	8.95	17.78	13.945	11.2833	7.73667	10.59
Gh_A02G0645	7.50333	6.74667	13.8733	21.09	24.635	3.115	11.52	40.3033	13.0033	9.26
Gh_D02G1756	4.82333	11.5267	7.77	116.525	4.13	4.15	8.955	4.22667	8.65	5.075
Gossypium_hirsutum_newGene_76761	3.59667	4.73667	4.84667	4.45	4.215	4.89	4.095	4.71	2.98667	1.57
Gh_D12G1963	12.4867	26.7067	23.2267	6.62	20.36	9.66	10.665	9.97333	17.2033	10.58
Gh_A12G2002	101.197	76.97	66.47	62.135	118.095	87.1	76.23	86.04	115.917	276.005
Gh_D07G0510	4.20333	7.96	16.1367	5.845	9.62	3.67	8.73	9.09667	7.12667	8.04
Gh_D05G2948	3.24333	5.93333	7.82667	1.49	8.82	2.84	3.98	4.24333	2.09667	5.025
Gh_A06G1907	34.0333	57.4633	31.0367	4.875	38.2	40.765	30.985	46.0167	12.9333	35.075
Gh_Sca069352G01	36.38	23.3	31.3767	310.73	29.325	41.575	34.2	98.92	106.017	20.25
Gh_D09G1258	3.21333	4.98667	4.55333	14.005	5.94	2.255	4.39	3.11333	3.43667	3.665
Gh_D12G0554	4.22667	5.68333	7.47	13.175	4.835	12.67	13.35	26.1267	5.79	2.34
Gh_D08G1452	31.72	34.5567	25.1767	126.7	22.78	40.3	36.735	36.0033	22.88	18.245
Gh_D12G2142	2.64333	5.53	8.56	5.535	7.34	3.745	7.2	5.52	5.02667	4.625
Gh_A12G2154	5.83	12.34	13.3567	2.175	7.18	5.705	6.025	7.52	2.69	4.08
Gh_A09G1163	8.06333	5.11333	4.54	2.085	6.085	5.775	4.3	4.35333	4.50667	4.945
Gh_A05G0787	13.6133	2.67333	3.60667	5.365	6.735	14.205	15.25	10.4567	19.3967	6.36
Gh_D12G1316	6.63	6.11333	7.93	6.53	8.505	5.035	9.12	6.75667	6.8	57.36
Gh_A05G2898	4.62333	3.80333	3.94	5.59	3.68	5.085	6.445	5.94	7.04333	1.995
Gh_D07G0840	9.76333	11.3533	12	20.915	19.255	10.88	13.045	13.7033	17.3967	13.24
Gh_A11G1897	13.0667	2.15333	2.21	4.725	14.55	11.755	17.52	13.2367	11.74	4.52
Gh_A11G0546	8.06333	7.55667	5.51	20.12	8.415	14.795	17.145	17.1567	8.13667	9.46
Gh_A08G0896	17.7467	11.85	9.67	4.405	16.345	14.455	14.14	14.16	18.34	15.595
Gh_D04G0599	4.21	4.27	4.97667	7.68	3.13	4.165	9.91	5.22	2.74333	3.33
Gh_D10G0755	34.3867	31.33	19.3133	8.43	22.75	32.79	19.56	30.4767	70.5933	22.835
Gh_D01G2070	6.49667	9.94333	18.8567	2.075	7.89	3.82	14.68	11.42	19.45	5.65
Gh_A03G1868	3.96333	4.17667	3.80667	1.65	6.71	3.03	3.145	4.45667	5.90333	3.845
Gh_D09G1451	11.4733	20.71	29.27	19.49	7.09	24.62	50.79	54.6233	6.03667	2.98
Gh_A01G1678	11.5967	11.48	8.40667	7.145	13.55	16.44	11.99	17.51	17.8867	13.455
Gh_D07G1800	5.28333	6.72333	4.87	3.27	2.42	8.665	5.155	7.17667	9.87333	10.91
Gh_A03G1855	2.96	5.21667	2.36333	1.625	1.87	1.98	1.73	1.96667	1.86667	2.1
Gh_A12G2673	7.85	13.0133	23.93	66.315	13.905	4.015	30.375	6.74333	2.66333	6.42
Gh_A13G0350	3.01	7.33	12.7833	15.355	6.705	1.64	2.66	2.30667	2.12	2.68
Gh_D11G0323	9.43667	6.49667	7.36667	33.435	17.685	9.94	12.2	5.32667	9.44667	21.92
Gh_D11G2994	24.34	20.7467	19.8367	25.825	9.735	24	16.485	21.5533	18.6367	13.36
Gh_A04G0636	88.66	107.183	101.07	298.05	76.43	85.08	73.97	101.38	93.0233	60.785
Gh_D09G1740	6.51333	7.74667	5.87667	3.575	16.11	4.445	5.8	9.47	11.0967	8.105
Gh_A05G3405	21.6233	14.77	9.56333	13.385	38.575	23.835	18.43	44.49	16.32	24.45
Gh_A04G0295	3.55	4.84333	5.59	2.88	5.16	3.605	3.195	3.08667	4.40333	4.495
Gh_D02G2126	27.1067	48.8867	37.83	3.44	73.515	37.61	60.62	49.56	5.02333	38.565
Gh_A05G1684	5.5	6.98	8.71	10.965	9.655	6.9	9.335	11.5633	9.60333	7.805
Gh_D05G3827	43.1667	30.5133	33.54	26.665	39.3	54.325	65.495	79.6	54.2167	34.63
Gh_A05G1039	2.56333	5.49667	9.20333	33.385	2.51	2.575	5.355	4.18333	3.96	1.37
Gh_A10G1334	10.6467	15.8733	15.8567	26.655	10.775	9.435	8.12	10.87	13.3733	13.77
Gh_D11G0330	6.83	9.93333	9.44333	8.815	14.155	6.56	6.27	8.48333	15.3033	17.105
Gh_A10G0939	15.1533	18.59	17.3667	3.615	14.94	16.015	14.265	15.17	21.8667	18.635
Gh_D07G1092	1.99667	2.75	1.40333	9.03	2.785	3.295	3.745	3.58667	2.60667	2.305
Gh_A12G0615	9.92	12.7033	12.5967	14.16	10.78	12.25	16.295	13.0333	13.5067	11.575
Gh_A05G3992	7.06333	10.83	13.26	17.15	16.01	3.55	4.77	6.24333	4.16667	14.2
Gossypium_hirsutum_newGene_67309	3.09333	4.17333	4.22667	2.03	8.725	1.91	3.21	3.09333	4.79333	4.33
Gh_D12G0066	15.2933	33.5433	58.35	127.54	27.295	23.17	42.755	26.8233	35.2967	98.84
Gh_D03G1750	5.71	6.74	8.42667	4.01	9.63	4.425	6.735	6.46	4.63	8.55
Gh_D02G1319	7.79667	7.13	5.95333	1.765	11.71	5.14	5.555	4.05667	9.57333	8.91
Gh_A12G0699	5.15	5.03667	3.56333	1.68	2.895	7.83	4.13	4.69	11.08	4.305
Gh_D05G0362	9.32333	13.8167	13.2633	1.61	6.125	2.955	9.72	16.0033	5.69	12.1
Gh_A13G1611	21.1633	55.7633	58.4933	3.065	29.31	28.35	29.05	44.4833	12.2267	26.675
Gh_A05G1292	3.74	5.34	4.77333	1.53	3.775	4.555	3.435	2.52	3.90667	8.635
Gh_D01G0152	180.25	61.2167	47.95	27.765	111.21	202.95	155.72	177.847	93.0033	54.195
Gh_A02G1392	6.36667	5.81667	7.95667	6.975	6.87	5.84	11.805	8.01333	5.96333	7.275
Gossypium_hirsutum_newGene_45305	22.8667	20.9	13.03	11.315	16.37	24.475	20.635	27.8067	22.1067	17.44
Gh_A09G2114	31.11	22.75	18.3567	32.075	19.485	28.33	35.755	37.0333	32.5633	55.68
Gh_A03G1252	193.263	38.3033	38.1467	6.48	22.435	131	94.69	69.6967	40.6567	39.01
Gh_A05G0586	13.1367	24.34	16.6333	12.6	6.225	29.36	25.5	44.4867	12.4767	2.64
Gh_A03G1316	19.6967	14.8133	13.4033	5.975	26.01	17.44	13.135	15.62	29.2233	34.825
Gh_A05G3450	22.7233	15.0667	15.7067	18.02	14	24.96	13.125	26.1767	20.2667	133.53
Gh_D10G1892	10.0033	4.12333	3.89667	2.525	11.96	8.465	8.905	7.52667	12.3867	7.475
Gh_D05G3654	106.36	31.45	33.1167	29.58	88.94	115.28	178.545	297.36	331.24	132.895
Gh_D09G0238	4.66	6.67333	5.34333	15.055	3.885	8.64	13.385	5.82333	5.2	3.365
Gh_D13G1093	17.3533	15.3767	10.4467	17.785	17.02	17.01	14.67	19.7033	33.9467	25.03
Gh_A06G0889	17.5167	8.91	8.80333	7.77	16.03	12.67	11.225	12.35	19.1133	17.66
Gossypium_hirsutum_newGene_56633	13.7867	18.7733	16.2133	10.625	18.165	15.75	10.89	11.59	18.0133	17.37
Gh_D08G0055	7.93	6.93333	4.73	1.205	15.535	6.58	7.32	9.42333	7.30667	12.315
Gh_D07G1512	10.4433	12.2767	13.8767	3.755	9.055	11.835	8.05	23.6833	11.2067	9.33
Gh_D07G0733	14.2333	15.96	17.33	57.28	11.69	15.06	15.12	13.3833	14.5533	10.28
Gh_A03G2141	9.08333	4.9	3.46333	2.495	5.455	11.36	6.715	6.92333	10.8	5.87
Gh_A11G1669	15.95	12.6367	9.10333	3.305	16.51	18.855	13.695	22.88	17.96	12.425
Gh_D06G0761	51.64	41.5367	41.0333	16.53	23.725	51.87	43.95	39.1733	28.17	19.805
Gh_A12G0805	3.87333	3.37333	3.09	2.575	6.51	4.645	4.945	3.47	5.75667	4.83
Gh_A01G0109	2.40667	5.18333	5.45333	1.93	3.88	3.005	3.095	3.06333	3.89	2.905
Gh_D13G1098	25.77	20.2033	19.7433	10.225	23.57	30.425	26.22	27.23	28.8267	22.15
Gh_D01G1622	18.2767	10.0733	11.9367	48.36	18.655	11.215	9.25	17.9133	27.67	25.715
Gh_D05G0594	12.4367	5.37	5.31333	1.41	18.44	11.095	8.425	12.5067	5.23333	8.44
Gh_A11G3042	11.5267	13.82	11.4233	21.99	10.985	19.53	21.78	15.1967	12.21	8.955
Gh_A03G1574	7.36667	5.31	5.40667	46.105	9.4	6.45	6.34	8.37333	14.5067	9.1
Gh_A11G2436	9.90667	13.7767	28.6933	27.575	12.94	10.475	16.355	13.9967	10.01	54.22
Gh_D06G0790	11.57	12.5933	19.15	3.52	17.595	11.735	5.515	8.89667	37.7767	10.36
Gh_A08G2187	28.0467	36.5867	37.5733	267.45	34.445	26.59	45.985	40.9067	51.0733	30.125
Gh_A12G1395	33.7667	30.7633	19.7533	2.955	69.81	39.23	39.345	26.32	54.7767	61.39
Gh_A10G1664	9.2	14.2167	15.3167	10.24	16.15	10.37	5.455	7.88333	12.58	7.49
Gh_D11G3149	2.84333	2.89	1.91667	3.49	3.23	2.1	1.62	1.74667	4.23333	2.58
Gh_D13G2360	17.86	16.25	17.21	3.525	24.63	10.235	6.82	20.4233	15.3467	21.77
Gh_D03G1846	28.9967	17.69	18.35	21.695	24.285	30.405	36.915	30.3033	26.45	25.57
Gh_A11G3287	5.57333	6.88333	9.03333	4.215	5.225	3.665	4.82	3.13333	3.80667	5.235
Gh_D05G1852	3.81333	8.23333	8.28333	1.86	4.5	5.12	5.195	4.42	5.44333	4.585
Gh_A08G1537	18.0333	11.3933	10.9433	6.91	8.05	14.545	5.71	15.6467	11.9533	3.85
Gh_A07G0109	14.78	18.0433	22.6633	29.24	32.32	14.745	38.705	28.6967	15.3733	14.575
Gh_A05G1384	6.88	8.08333	16.72	15.24	7.035	5.5	7.095	4.87	4.22	5.785
Gh_A13G2175	43.0633	48.38	44.3133	22.975	46.485	46.45	123.945	105.473	69.1267	54.045
Gossypium_hirsutum_newGene_5846	2.57	2.55667	2.31333	2.615	2.795	3.305	2.25	3.23	7.23333	6.72
Gh_A07G0981	26.01	20.0933	24.15	8.155	30.27	44.61	30.98	145.897	23.45	31.11
Gh_A01G0732	4.63667	4.31667	2.96	2.725	7.01	2.9	2.88	2.46	5.64333	4.825
Gh_A11G1456	59.06	45.1133	33.4267	41.76	56.26	51.635	38.535	49.2433	113.097	75.33
Gh_A05G2933	7.44333	9.90667	7.86	59.62	5.025	6.315	17.665	13.4467	8.28333	4.205
Gh_D05G2506	5.85667	14.31	22.8333	159.83	12.59	7.695	12.865	11.2033	13.1267	7.355
Gh_D08G2658	3.38667	2.64	2.99667	3.735	3.64	2.52	4.525	3.86	3.81667	2.545
Gh_A11G2727	6.03667	10.7833	14.3833	3.855	13.43	8.11	8.645	9.39667	6.07333	11.71
Gh_A02G0436	4.86333	8.39333	16.78	20.605	8.24	7.075	4.22	6.43333	5.15333	4.52
Gh_D12G0427	30.36	37.24	39.3433	5.24	24.595	37.14	32.6	38.6733	30.0667	42.35
Gh_D10G0426	6.13667	9.46667	11.1333	6.875	9.325	6.155	5.78	5.34333	5.22333	6.485
Gh_A02G0979	53.2833	45.7333	40.9	10.015	29.2	53.68	52.7	36.08	36.5433	27.34
Gh_D01G2172	13.17	25.4867	57.1167	59.045	34.375	12.755	21.33	35.4767	10.18	13.85
Gh_D11G0162	5.51	6.69333	5.66333	2.68	5.155	5.085	4.805	5.28667	7.3	11.86
Gh_A06G0827	36.35	52.3	47.92	61.41	20.06	36.26	40.205	55.1967	69.78	25.265
Gh_D07G0376	7.00333	9.68333	10.9933	4.645	7.705	4.945	6.865	4.26667	5.43	6.84
Gh_A13G1870	269.983	35.2033	28.7667	6.765	25.055	179	143.565	88.21	29.9167	65.61
Gh_D05G0975	4.61667	8.71	9.03667	3.415	7.305	5.645	5.815	3.99	6.75667	5.805
Gh_A05G1090	4.22333	12.4967	14.6733	40.665	4.655	10.745	22.68	12.72	8.70333	3.39
Gh_A13G0078	2.22667	6.02	6.68	1.735	5.175	2.2	2.405	2.27667	2.81	2.64
Gh_A08G0888	6.4	4.28667	2.31	6.35	5.63	11.065	12.42	12.7833	7.64	2.37
Gh_A01G0531	20.44	41.16	36.4467	27.25	30.255	21.74	53.08	17.6833	2.24333	17.195
Gh_A12G1105	12.5733	11.94	8.42667	30.595	18.415	8.5	16.395	12.6567	10.4767	11.695
Gh_A01G1425	15.5933	17.26	17.6433	35.825	6.03	19.46	41.35	19.2033	12.9633	4.525
Gh_D07G0736	4.00333	4.78333	5.18667	7.625	4.885	4.21	6.32	4.57667	3.69333	1.185
Gh_A10G1099	23.8133	27.56	11.5633	19.225	36.2	29.825	14.295	29.6367	86.3767	49.08
Gh_A08G1728	4.18333	7.42	9.86333	1.695	4.145	4.58	4.575	4.74333	4.26	3.595
Gh_D05G1621	6.69333	7.63	12.3967	17.075	3.08	9.755	14.985	10.7033	2.68333	6.315
Gh_A11G2085	4.70667	8.69667	10.6267	1.665	7.365	5.27	4.2	5.23333	3.90667	4.19
Gh_D03G1188	11.2267	32.0967	43.95	118.415	18.615	6.98	16.995	7.12667	11.7767	14.975
Gh_A09G0679	3.15	6.13333	11.1367	24.06	3.75	2.685	3.65	1.99333	2.08333	2.115
Gh_A08G1834	12.5167	29.92	18.73	71.63	10.86	25.575	12.055	14.7467	9.19333	13.405
Gh_A13G1045	18.0333	11.9333	7.99667	9.05	16.01	60.32	13.835	22.7033	20.72	21.45
Gh_Sca006915G01	13.9367	12.16	11.9933	7.53	4.92	12.79	15.365	14.05	6.13	15.105
Gh_D10G0595	7.38333	5.60333	7.46333	1.28	9.385	8.675	4.605	7.05333	8.44333	10.69
Gh_A08G0648	4.35	3.04	2.06333	9.41	3.95	4.485	4.845	4.04667	6.93667	5.195
Gh_Sca007581G01	14.0467	10.0067	12.4067	28.36	15.54	19.085	14.605	17.1067	8.92	7.225
Gh_A01G0908	5.52333	6.66333	6.68667	11.53	5.805	6.105	4.495	3.34333	7.76667	5.99
Gh_A05G1281	3.65	4.99667	4.48667	6.85	3.345	4.56	2.875	7.44	4.67333	3.75
Gh_D06G0219	5.62	6.81667	10.07	12.635	5.335	5.755	11.145	7.96333	5.37667	5.245
Gh_D01G2238	12.94	8.18333	9.65333	21.61	17.235	11.445	14.665	14.8467	23.8833	27.1
Gh_A03G0529	23.35	18.14	15.0033	13.375	61.27	28.195	30.44	48.7433	43.4833	45.225
Gh_D03G1109	12.7433	10.14	7.32333	30.545	13.155	16.79	12.995	21.4167	26.7	9.23
Gh_A03G0701	12.0533	8.89	7.34333	14.09	9.175	12.48	21.535	14.22	28.6933	16.755
Gh_D05G2392	3.44333	3.75	4.63667	15.96	10.88	2.205	2.38	1.52	1.62333	2.775
Gh_D08G2533	17.3167	18.9067	33.1933	15.27	44.28	19.905	69.58	29.37	19.6467	13.875
Gh_A07G2132	3.23667	4.71333	7.27	25.745	5.5	3.975	11.27	4.40333	2.95333	5.38
Gh_A05G0424	35.8767	47.65	34.9667	26.265	26.7	50.585	37.3	27.3267	33.8633	28.445
Gh_D09G1180	2.83	3.64667	4.08667	1.525	2.335	2.78	3.57	2.16667	3.07333	2.265
Gh_Sca007466G01	6.18333	5.20667	4.06333	26.26	6.355	5.91	5.185	5.49667	15.8133	11.435
Gh_A02G0951	67.0367	31.45	29.03	124.07	62.72	46.79	39.54	46.9333	58.3933	52.6
Gh_D06G1534	9.06667	10.0167	15.29	8.11	9.335	11.885	14.135	16.3367	13.76	11.365
Gh_A08G0683	12.2167	20.2467	18.4167	3.87	27.55	11.285	12.775	12.0233	3.58	15.97
Gh_D04G0317	3.74	4.65333	5.82	3.29	3.12	2.95	3.4	2.11	3.85333	3.505
Gossypium_hirsutum_newGene_75940	12.08	14.0367	12.8267	3.37	9.28	11.55	18.63	6.88667	14.72	7.76
Gh_D05G1564	11.7633	15.4267	15.5233	10.13	10.3	17.025	11.5	14.98	16.6533	10.48
Gh_A07G0313	2.71	5.77667	12.3267	7.77	2.67	3.36	5.24	2.99	3.96667	3.24
Gh_D05G2037	9.38	12.49	14.6967	18.42	4.56	13.165	14.515	9.11333	13.0033	6.54
Gh_Sca011468G01	7.86667	8.03	4.88333	3.855	5.24	5.975	4.39	4.75333	3.08333	9.545
Gh_A12G2536	2.29333	7.88	9.37667	5.185	4.1	2.465	2.785	4.11667	2.78	2.545
Gh_D02G0435	24.7767	30.1567	32.8567	5.425	62.415	17.55	15.89	11.3867	2.40333	28.4
Gh_D13G0396	108.143	79.5167	90.2833	18.44	204.16	102.085	63.57	107.537	128.12	393.395
Gh_D02G0246	3.80667	4.08	9.51	9.87	3.39	5.33	7.555	6.82667	5.50333	5.58
Gh_D01G0424	9.66667	11.7667	12.3733	25.955	10.36	14.365	13.295	16.3	14.68	5.56
Gh_D11G0056	117.01	50.2767	33.2167	6.03	72.945	77.675	56.29	74.9033	81.72	100.485
Gh_A08G0229	3.39	5.29333	5.76667	4.315	6.96	4.18	3.68	5.13	4.25667	6.785
Gh_D05G2689	5.61667	4.02	4.81	20.495	6.09	5.55	8.85	5.80667	7.33333	7.37
Gh_A10G1382	4.20333	4.65333	4.87667	25.685	3.48	5.105	6.88	6.16667	4.62333	2.105
Gh_A02G1494	65.12	77.73	54.02	19.695	58.39	74.94	60.265	58.3233	64.4367	51.525
Gh_A11G2060	4.6	1.75333	1.89667	2.46	5.075	5.43	3.46	3.52	3.23	4.33
Gh_A08G2047	46.9933	11.61	11.64	2.955	19.14	41.775	73.21	38.8333	21.2767	16.345
Gh_D06G0432	12.2333	13.8033	20.9033	14.04	14.415	17.875	18.155	23.7867	10.0467	11.735
Gh_A10G1348	5.17667	4.33	3.94	1.88	8.51	4.505	3.515	4.20333	6.53	3.565
Gh_D12G0720	5.68333	6.88333	6.67667	4.97	5.545	5.285	4.61	3.62	6.83	6.35
Gh_A05G2622	12.0633	8.90333	10.2433	1.985	18.97	11.41	11.05	13.1267	14.13	9.925
Gh_D05G3792	6.65667	4.07667	3.15	2.53	6.39	6.04	4.315	4.14333	5.89333	6.715
Gh_D02G1945	17.2867	13.5067	12.9533	5.9	13.165	13.275	12.605	15.2967	25.7633	18.765
Gh_D07G2116	126.83	151.37	127.737	14.905	68.67	198.33	118.835	119.63	119.44	100.33
Gh_A12G2421	9.50667	3.89667	4.34333	3.785	2.86	8.665	4.965	9.19667	3.70667	6
Gh_A03G0791	5.21333	6.43333	6.05333	11.245	7.665	2.685	3.25	3.15667	3.72667	4.065
Gh_A01G0476	6.01667	14.8367	23.44	32.315	5.71	4.345	12.745	6.71333	5.96333	27.03
Gh_D10G0947	5.64333	7.55667	7.56333	3.88	7.535	5.88	5.09	6.26667	5.40333	5.07
Gh_D06G1636	20.8533	17.33	14.11	3.595	39.965	24.915	15.56	14.86	21.0167	12.535
Gh_D05G1600	27.5267	27.3533	27.0333	20.175	7.595	43.165	25.365	24.54	42.03	39.125
Gh_D10G1115	50.24	58.6467	19.0133	14.86	28.575	44.73	51.28	59.0067	58.6633	62.32
Gh_D09G1207	18.4333	9.22	7.38667	5.725	19.405	18.81	8.88	10.1567	18.18	14.58
Gh_D10G0134	7.29	2.25	6.81	4.085	4.295	5.73	4.7	13	2.55	2.7
Gh_A05G0824	9.83667	13.1533	11.55	280.495	15.965	9.685	12.67	11.4033	25.4533	17.13
Gh_D11G0869	68.3067	63.6533	49.5933	7.7	82	67.81	48.905	49.6333	45.4033	73.235
Gh_D04G1868	3.41	2.65	2.12333	8.83	3.875	2.375	4.465	3.01	5.86667	2.995
Gh_D09G1226	7.06667	4.5	5.50333	5.38	4.155	4.305	5.195	3.66667	8.06	6.36
Gh_A11G2289	15.8433	6.05667	6.22333	9.275	16.29	9.13	9.045	18.4633	52.2233	12.14
Gh_D11G1293	9.14	10.35	9.41	29.38	2.74	7.11	9.81	7.89	5.34667	4.615
Gh_D12G0762	44.2567	25.9267	26.2967	8.615	34.755	43.09	40.755	39.99	28.6633	29.305
Gh_D04G0379	2.9	4.18	4.00667	2.77	4.7	2.48	1.685	1.52333	4.36667	3.62
Gh_A08G1911	35.9433	44.19	28.1333	27.42	13.92	31.845	57.105	37.64	26.8533	9.015
Gh_A03G0620	21.8767	16.87	16.5467	1.355	23.42	18.64	17.375	14.37	15.0733	28.765
Gh_A09G1467	14.5667	7.73667	5.43333	5.505	13.485	13.265	13.795	12.0933	14.1033	11.52
Gh_A12G2296	2.12333	2.71667	3.88667	4.13	3.655	1.615	3.365	1.94667	2.81333	4.815
Gh_D12G2301	3.47333	13.6933	6.99	90.13	2.77	2.14	6.21	2.34333	2.25667	3.235
Gh_D13G2210	38.8433	26.8833	38.2267	8.705	69.185	31.405	35.65	117.38	3.91333	40.68
Gh_A05G0803	4.43333	4.71667	4.44	3.68	4.595	3.45	2.995	2.89333	4.17667	3.72
Gh_A07G1169	5.33667	5.33	2.38333	6.94	8.885	4.59	6.9	6.65	12.5433	7.03
Gh_A05G0601	42.3467	37.5733	44.7967	11.825	19.335	40.485	36.4	25.94	20.0267	23.465
Gh_D11G2322	68.6333	139.05	96.81	169.43	43.855	69.57	94.25	64.3267	87.5533	51.81
Gh_A05G2794	11.9767	9.80333	10.2367	166.77	2.75	31.24	34.715	34.6133	17.2733	3.25
Gh_D12G2502	12.64	6.42333	7.73	36.12	11.185	17.56	35.725	27.9733	14.7133	7.165
Gh_D08G1696	8.1	12.65	13.27	13.9	9.665	4.705	4.84	3.11333	2.11667	6.735
Gh_D02G1993	4.96667	5.31667	9.37667	166.97	15.365	6.14	6.8	8.39333	16.2667	10.93
Gh_D13G0919	16.1967	19.6367	19.33	3.085	17.195	15.87	13.36	8.05333	4.66667	13.88
Gh_A03G0531	45.11	77.8233	25.7433	4.88	64.305	53.685	24.775	65.2433	29.4767	99.39
Gh_A06G1256	3.79667	3.73	4.39667	13.05	3.48	25.71	25.155	31.5267	23.0567	23.455
Gh_A05G1998	87.38	292.893	169.797	119.43	25.725	201.91	146.465	150.457	120.89	38.715
Gh_A02G1564	2.60667	6.59333	8.31333	5.77	7.02	2.42	4.08	3.53	7.03667	3.855
Gh_A12G1946	3.06333	2.99667	6.65	1.99	4.25	2.975	6.05	4.96	4.09667	8.485
Gh_D01G2186	8.40333	11.24	13.0267	329.385	7.99	5.965	22.26	8.76333	12.9	11.21
Gh_D12G1777	8.29667	6.75	6.63	25.065	8.92	7.675	13.92	10.7667	6.42667	6.585
Gh_A03G1909	42.9633	25.9633	25.7533	9.135	22.94	42.68	93.56	63.3767	40.39	45.915
Gh_D05G0102	9.17333	7.42333	7.40333	13.435	14.445	18.685	14.115	19.97	19.5933	13.35
Gh_A02G0783	10.37	11.7367	10.67	4.565	17	4.475	8.675	6.76	8.13	11.275
Gh_D05G2238	4.36667	10.2467	12.67	5.205	3.82	5.3	13.54	8.16667	7.6	2.765
Gh_A13G2139	3.76333	5.49	7.28	1.05	4.26	4.345	4.625	3.14	4.91667	3.22
Gh_A12G2064	2.46667	5.67667	7.42	4.415	4.685	2.775	4.25	2.63333	3.05333	2.76
Gh_D04G1457	48.8133	47.5067	37.84	37.97	46.72	63.24	54.045	54.7667	54.25	57.495
Gh_D06G0862	3.32333	7.87333	6.73	5.385	4.235	3.98	3.35	4.13333	3.58333	4.155
Gh_A02G0984	6.6	11.0733	15.14	5.225	8.635	5.12	6.835	6.75	4.07	4.115
Gh_A11G0516	6.92	7.58	5.86667	10.205	7.905	5.69	7.6	6.49667	9.32	6.39
Gh_A01G1586	46.7	22.9633	19.9667	81.425	62.185	36.09	8.33	20.97	132.507	75.255
Gh_A10G0807	62.97	45.0633	33.1833	46.685	78.255	50.5	52.025	70.2167	125.783	95.095
Gh_D05G2919	11.9167	8.69667	7.95	6.21	5.265	16.6	8.14	6.32667	13.7033	8.78
Gh_A05G2240	49.2967	24.5333	23.2967	82.53	69.37	49.89	26.61	33.8933	99.41	64.705
Gossypium_hirsutum_newGene_38330	12.94	14.9833	18.1133	6.605	17.035	10.175	8.195	8.49333	11.73	11.395
Gh_D09G0471	13.6733	9.69667	6.96667	33.72	12.42	13.89	22.07	41.5967	61.8533	17.55
Gh_D11G0624	30.1567	25.0333	16.95	16.735	34.08	23.435	20.1	22.79	26.75	24.01
Gh_D04G0008	5.69667	7.3	8	3.255	6.035	5.59	4.71	6.75333	5.02333	5.33
Gh_D12G2274	5.40667	8.62333	8.93333	75.355	7.365	5.6	9.005	9.36667	5.98667	6.02
Gossypium_hirsutum_newGene_37559	2.19667	3.52667	3.61	1.93	2.325	2.25	1.435	1.94333	2.42	1.755
Gh_D06G2077	8.13667	8.14333	9.4	1.22	11.72	8.04	6.01	6.01667	7.73	7.105
Gh_D05G3824	15.4233	16.5733	21.0667	76.2	15.135	17.595	20.07	14.1267	18.8067	19.28
Gh_D05G3770	6.18667	18.1533	17.1833	39.165	16.975	2.935	8.57	5.36333	10.9967	8.12
Gh_A03G0182	47.7433	36.8267	37.7633	4.235	16.995	32.475	24.805	26.84	27.6567	87.56
Gh_D09G1891	4.77333	4.61667	2.56333	12.17	7.28	5.755	2.945	5.00667	11.2433	7.255
Gh_A13G1059	79.5567	35.2167	19.8533	2.11	2.175	66.19	49.025	41.48	28.4933	1.535
Gh_A13G1071	10.98	9.27	7.68333	3.005	19.485	14.495	13.01	27.8867	22.4433	8.745
Gh_A08G0867	3.45333	2.71	2.7	2.87	6.12	2.99	2.725	3.63333	5.02333	3.435
Gh_A11G0440	21.0533	35.07	39.83	84.195	20.225	17.9	15.56	11.4333	21.73	28.745
Gh_D12G1306	6.57333	6.42	3.45	2.495	7.83	5.525	5.125	6.70667	11.37	9.645
Gh_A12G1857	6.05	14.3933	24.2233	139.76	6.875	4.105	7.385	5.05333	5.50333	5.84
Gh_D11G0942	12.2633	20.2933	13.74	214.21	11.39	13.76	18.11	14.98	25.1	12.915
Gh_D11G2012	170.327	89.5267	64.4967	68.315	102.2	202.455	300.84	197.727	90.8533	124.115
Gh_A13G0659	5.69333	9.44	7.21333	5.51	5.62	5.045	5.865	3.38333	4.67333	3.625
Gh_D12G0275	2.01	3.78	4.86	4.995	3.79	2.335	2.945	1.82333	1.88333	2.675
Gh_D12G2139	13.3167	20.1633	24.6133	5.165	13.925	12.75	5.7	7.57	8.11333	10.93
Gh_D01G0502	27.8867	22.9667	19.5	19.835	34.25	17.815	9.365	12.2367	16.74	10.51
Gh_D11G0487	12.5833	10.01	12.9333	7.38	9.945	13.42	8.72	13.49	14.5	5.12
Gh_D11G1131	6.1	12.32	24.8667	44.675	16.905	6.175	11.4	7.59667	6.87	14.76
Gh_A11G2199	65.2467	41.05	39.9567	6.285	150.63	112.81	123.665	120.7	181.813	71.655
Gh_D02G1483	2.72667	6.71	5.96667	10.945	1.99	2.405	6.89	3.47333	3.43	3.365
Gh_D13G2389	13.03	19.29	24.1967	6.07	27.215	17.455	17.965	15.2067	24.09	23.075
Gh_D09G1286	18.44	13.3567	13.0833	2.36	13.94	16.625	13.73	23.93	14.03	12.625
Gh_A05G2897	8.2	9.46333	7.97667	7.07	4.8	13.25	17.245	13.0067	14.9333	11.285
Gh_D07G2458	6.21667	5.6	3.78667	7.64	7.055	5.43	2.745	3.58333	4.92333	6.645
Gh_D07G0983	4.54333	7.45333	6.82333	1.34	4.665	8.87	5.885	6.19	7.13333	7.99
Gh_D08G0660	155.6	118.557	97.1667	207.75	160.815	128.795	84.935	112.25	211.777	166.36
Gh_D08G2275	53.78	51.92	31.1833	10.875	46	41.16	54.16	70.5233	137.37	75.67
Gossypium_hirsutum_newGene_7884	3.48667	7.12333	9.5	3.18	5.755	6.34	5.725	6.19667	3.44	4.56
Gh_D10G2595	2.50667	19.7633	18.8067	51.025	4.455	1.565	13.995	3.7	1.71667	6.405
Gh_A06G0325	13.87	5.54	6.80333	88.74	9.65	31.535	11.625	14.6933	7.95	4.835
Gh_A05G2066	13.9833	13.5233	10.27	9.14	11.68	8.77	5.805	6.20333	7.8	7.86
Gh_A05G2120	22.86	19.0733	19.6933	151.255	5.875	25.475	37.99	28.38	26.4233	14
Gh_A05G1369	6.18333	8.52333	8.63	8.875	4.595	5.205	7.27	5.55667	7.04	3.995
Gh_D02G1792	27.04	21.84	22.7667	8.84	29.205	21.555	20.515	23.44	30.3633	175.385
Gh_A11G0239	544.2	272.91	209.35	3.7	466.635	384.575	302.48	492.667	493.653	854.765
Gh_D07G0251	2.97667	3.25333	4.01667	6.955	4.945	2.4	2.15	2.57333	3.17	2.095
Gh_A05G2710	21.5433	15.0433	12.51	46.585	19.885	20.99	24.9	29.5133	27.0433	15.955
Gh_A09G1029	13.2033	11.1367	14.7267	16.295	11.25	11.245	16.145	11.8933	8.76	11.245
Gh_A05G3257	225.183	435.073	276.927	41.47	6.73	421.51	135.27	178.863	137.227	67.18
Gh_A03G0768	11.16	11.6067	7.71667	11.065	15.735	13.67	13.175	17.6867	18.1867	9.135
Gh_A08G1434	162.43	322.257	274.167	13.63	132.125	122.26	99.935	66.1667	35.9567	74.775
Gh_D10G1206	2.42	3.45333	5.49667	2.575	3.385	2.445	6.39	4.29667	5.09667	3.72
Gh_A04G0579	10.1167	3.95667	3.19667	3.455	27.565	9.805	22.105	21.8833	17.6567	29.645
Gh_Sca006272G01	14.1133	22.5667	27.7367	175.73	7.65	7.52	17.785	10.5667	9.87667	4.84
Gh_A12G1598	20.34	14.7	15.0133	38.155	28.19	22.97	31.6	19.18	16.7233	24.15
Gh_D10G1364	10.9067	9.15333	8.07333	10.5	12.11	10.975	17.655	9.71333	11.8167	8.32
Gossypium_hirsutum_newGene_75040	5.88	4.99333	4.83667	4.26	5.875	4.155	4.105	3.55	8.09667	5.89
Gh_D06G1065	8.86333	12.05	7.79667	1.705	11.125	7.48	7.545	8.76667	7.84	8.725
Gh_D12G1182	11.3167	10.5433	7.35	2.565	9.28	13.26	10.165	7.96333	10.12	4.945
Gh_D03G0940	7.96	7.54667	6.67	9.085	7.145	7.375	6.405	8.14	12.7867	9.99
Gh_A05G1352	61.4533	66.93	55.1567	53.48	24.65	82.815	72.77	128.523	313.143	52.075
Gh_A11G1557	277.493	36.01	28.86	6.055	150.17	89.82	119.895	110.037	201.557	607.395
Gh_D09G0489	13.2467	16.48	9.81	23.065	8.69	30.925	36.105	19.9467	13.61	9.095
Gh_D08G0144	3.93	5.26333	8.67333	4.275	4.66	4.96	3.02	4.74667	3.77667	4.685
Gh_D03G0821	12.89	6.63667	5.19333	4.97	9.225	9.035	7.27	8.17	8.52667	42.61
Gh_A12G2671	4.34	2.03333	1.7	6.205	3.085	3.655	3.76	3.85	3.42333	3.465
Gh_A05G1502	4.86	7.06	8.96667	8.02	2.815	3.57	4.12	3.7	6.66667	9.78
Gh_D10G2599	31.37	14.8833	11.35	1.685	14.985	35.78	23.945	18.0433	17.09	22.125
Gh_A11G2633	5.77	6.02667	6.95	9.005	2.48	7.755	9.86	7.83	22.48	4.075
Gh_D09G2312	17.7167	6.03667	3.93	6.675	6.475	13.56	17.26	22.4033	14.3333	2.895
Gh_D03G0246	159.507	109.123	101.4	13.285	138.105	148.715	76.08	147.443	133.403	143.185
Gh_A11G2099	3.37	5.73333	8.78667	15.745	5.31	4.455	3.26	3.72333	2.86667	2.59
Gh_D08G2596	12.1333	20.0467	22.8367	32.405	6.3	21.165	39.205	25.68	22.3	6.46
Gh_D07G0323	17.6367	20.26	21.81	2.125	20.085	26.875	8.385	20.4467	17.22	22.77
Gh_A01G1519	20.1933	20.06	10.7567	3.26	20.56	17.65	14.875	19.15	15.0167	19.175
Gh_D08G1056	2.48	3.57	2.45333	3.93	15.55	2.56	1.885	2.25667	4.24333	3.07
Gh_A13G2343	41.43	34.89	37.3667	285.63	38.445	70.03	88.08	122.767	88.3533	58.33
Gh_D11G1792	23.9767	33.97	39.3267	69.49	35.285	52.695	26.005	54.11	91.7467	48.2
Gh_A06G0308	28.2767	41.3333	57.0467	41.47	52.83	32.65	67	66.18	20.2667	90.145
Gh_D08G0756	2.59333	1.94667	1.74	3.605	1.875	2.565	2.21	3.92333	4.61667	5.98
Gh_A06G1432	22.3333	38.1267	31.1567	57.385	43.85	10.04	10.22	9.56	12.1967	13.685
Gh_D12G2016	5.87667	20.69	6.57333	4.98	23.425	12.62	5.24	9.93333	32.67	26.795
Gh_D06G1104	7.69333	9.49333	11.6567	97.84	5.95	5.035	6.92	9.75	5.10667	14.085
Gh_D09G1465	4.25333	5.01667	6.49333	10.385	4.77	3.89	9.995	6.62667	5.84	5.05
Gh_D05G1190	78.2867	87.1133	65.2867	65.67	16.35	137.515	84.15	83.5033	137.487	28.98
Gh_A04G0708	35.38	79.1667	75.03	6.125	16.425	63.395	29.49	11.03	5.21	4.46
Gh_D06G2201	7.07333	9.23333	9.00333	6.7	3.55	10.435	15.03	11.9367	8.14667	4.57
Gh_D01G2038	15.24	31.2733	26.5333	1.905	32.915	15.12	17.535	13.9833	22.07	20.835
Gh_A05G3033	2.51667	1.51667	1.86667	2.5	2.79	2.745	4.8	5.08	9.53	1.81
Gh_A08G1514	48.5	78.0067	63.9867	109.015	63.065	60.405	51.55	71.84	33.0867	41.16
Gh_D05G1733	33.3233	24.3533	20.15	1.695	35.69	30.49	26.83	32.9167	20.0767	28.895
Gh_D03G1513	13.8367	15.3033	13.07	62.365	18.325	15.2	42.165	34.35	25.2067	22.55
Gh_A11G3060	51.04	25.79	23.6567	33.66	39.575	96.575	99.25	57.44	70.33	21.225
Gh_D09G0386	4.13	6.36333	7.97667	15.765	5	4.235	9.545	4.77667	3.43	3.665
Gh_D12G0113	10.7833	3.43667	3.68667	18.04	3.765	17.225	18.735	17.0767	14.7567	6.06
Gh_A11G0964	72	66.7467	78.3467	5.855	43.25	69.625	60.45	22.47	26.82	52.4
Gh_A09G1182	3.74667	7.33	12.8067	401.9	8.82	2.725	21.63	10.9467	14.06	6.055
Gh_D12G2365	8.89333	6.48	4.98	2	8.615	5.985	6.49	9.5	8.74667	8.255
Gh_D11G1252	38.82	16.54	18.47	23.24	42.355	45.91	27.275	52.3767	25.6567	51.39
Gh_A13G1750	9.08667	10.1067	12.25	55.855	9.36	8.365	11.37	12.3667	7.77	6.5
Gh_A09G2394	6.99667	21.1333	12.1267	148.63	5.375	13.69	5.445	8.29333	16.1533	2.6
Gh_A08G0315	3.06667	14.76	38.04	10.815	6.295	2.95	41.59	14.1067	6.57333	6.225
Gh_D05G3660	111.763	30.26	21.7867	15.51	79.765	180.855	159.83	205.553	111.573	105.79
Gh_D05G1041	33.7633	53.1167	53.5033	7.25	39.535	30.11	24.46	19.8233	2.5	22.12
Gh_D05G1059	3.09667	4.53	6.85	8.88	2.675	3.225	5.415	2.86333	2.91	2.77
Gh_D07G2008	70.7967	73.5467	54.47	423.125	45.895	83.765	135.025	171.437	193.4	41.205
Gh_D02G0832	14.33	11.9167	8.28667	2.975	30.585	7.79	13.66	10.12	9.95333	21.145
Gh_D10G2594	12.5733	9.81333	9.13333	9.81	10.48	21.145	19.505	26.5567	8.33	11.76
Gh_A02G1382	36.7567	29.0967	26.1133	13.945	60.55	26.2	61.425	61.53	26.78	27.19
Gh_D02G1608	5.60333	11.25	9.21667	2.435	6.515	5.83	5.21	2.50667	3.68	5.07
Gh_A06G1865	10.8267	16.13	15.9567	4.87	9.575	12.125	12.46	10.87	10.76	12.705
Gh_A11G0833	6.22667	2.63333	4.43333	2.755	11.215	5.545	8.83	8.98333	8.61333	11.895
Gh_D12G2466	15.3933	19.6667	15.62	1.8	10.29	10.175	10.925	10.12	7.54667	9.415
Gh_D03G0541	3.23667	3.95333	7.22	94.315	6.445	3.69	10.14	10.29	10.6067	3.895
Gh_A02G1014	118.85	15.4833	13.3733	17.545	68.625	108.03	38.755	21.41	21.97	27.915
Gh_D10G1531	2.55	1.58	3.12	4.215	3.43	3.39	4.655	4.28	3.21	2.62
Gh_D07G1192	1.95	5.21333	14.8767	16.135	2.22	4.02	14.465	5.57667	2.99667	2.52
Gh_D05G1455	3.71	9.36667	16.3867	49.05	5.585	4.575	7.945	4.63333	4.68667	3.495
Gh_D11G3289	6.05667	6.31	3.43667	36.165	8.415	4.91	6.865	6.31	6.86	6.235
Gh_A11G2803	2.82333	2.79333	2.46	4	2.7	2.235	2.1	1.87333	4.04333	2.85
Gh_D10G1704	5.07667	5.59	4.92	4.515	10.89	2.735	7.735	3.29	5.43	7.475
Gh_D05G0282	16.6967	18.9167	25.6667	10.165	15.705	13.71	18.04	17.7333	25.1667	26.355
Gh_A01G2033	19.7467	13.8733	16.4167	6.95	16	32.335	29.715	37.4167	28.9267	4.685
Gh_D08G0733	5.41333	5.19667	7.03333	5.95	6.455	6.46	8.25	7.58333	7.19333	7.395
Gh_D01G0952	10.6533	13.8533	9.86333	2.16	7.795	13.04	8.19	9.67333	11.97	11.175
Gh_A04G0881	3.81	10.48	9.1	27.835	4.12	3.25	7.475	3.09	5.47	4.525
Gh_D12G1286	6.67	6.01333	4.89	2.305	8.835	5.515	5.17	9.94	8.96333	10.1
Gh_A03G0709	10.5767	6.36333	6.56333	3.57	9.985	9.86	12.67	9.40667	16.8433	8.585
Gh_D11G2332	4.00333	6.95	9.23667	2.905	9.535	5.045	4.73	4.73333	1.99	4.78
Gh_D01G1044	121.807	96.6267	74.89	199.29	71.92	131.625	112.3	247.427	166.1	56.13
Gh_A09G1484	9.88	4.42	2.80333	3.12	3.135	8.025	3.685	9.67667	17.9633	5.62
Gh_D06G0168	7.42667	10.9167	10.4533	8.395	18.96	9.07	5.585	24.1	10.4367	15.805
Gh_D06G0486	4.55	2.51333	2.39333	3.37	5.32	3.68	3.505	3.39	6.31333	4.175
Gh_A02G0624	4.09	3.94	4.08667	7.36	4.27	4.98	12.525	8.13667	5.21	3.775
Gh_A13G2064	3.91333	1.53667	2.30667	1.57	2.76	3.66	3.265	3.73667	4.13	3.58
Gh_D11G1192	4.31	5.20333	6.24333	29.41	5.915	6.585	10.715	7.66333	8.50667	5.32
Gh_A12G1664	80.07	50.5333	37.6867	3.815	40.97	78.46	27.905	40.2033	111.633	45.92
Gh_A03G2157	3.86667	6.07	9.34333	16.35	13.095	5.135	4.74	4.05667	7.50333	10.995
Gh_A06G0338	6.90667	9.26333	16.37	10.295	6.635	5.535	9.535	5.32333	5.03667	4.92
Gh_A10G0376	22.9733	47.7767	28.5833	8.55	16.7	24.71	49.175	21.5067	50.2067	24.905
Gh_D09G1520	815.04	497.183	456.233	1145.6	565.175	1496.07	1315.37	1897.45	1589.86	568.02
Gh_A11G0822	51.9767	85.31	62.09	2.515	90.115	65.93	35.67	75.2133	14.85	57.065
Gh_A08G1778	362.32	84.7233	55.3067	4.58	346.8	299.05	168.96	147.47	572.3	763.375
Gh_D05G3099	17.6067	15.5	14.43	93.84	9.035	39.835	53.56	58.76	23.8133	9.08
Gh_A01G1736	41.9667	30.2033	34.97	44.07	51.075	46.54	88.635	117.403	51.4667	34.96
Gh_D05G0964	5.62	4.44	3.28667	2.845	7.75	4.53	3.88	6.92333	6.30667	6.93
Gh_D10G2333	2.29333	6.63333	9.68667	70.855	3.845	2.24	12.46	3.46333	3.59	2.795
Gh_D09G2302	8.26333	5.23667	2.93	9.33	6.725	7.065	11.48	6.28333	10.86	5.725
Gh_D11G0310	10.7433	12.3467	10.25	24.155	5.95	9.425	26.605	19.81	18.4233	3.91
Gh_D03G1238	139.39	144.22	103.657	57.625	140.98	159.59	173.865	136.397	267.763	172.54
Gh_A04G1453	13.8133	24.3767	30.0467	2.07	12.81	11.05	34.17	160.337	53.8967	9.52
Gh_A12G1525	2.91667	4.88333	5.41667	21.025	3.8	4.455	4.415	4.04667	3.01333	3.33
Gh_D09G1131	3.45333	10.7467	13.0767	12.27	3.765	6.74	6.38	4.53333	5.61667	4.74
Gh_D05G1662	6.60333	5.99667	6.31667	8.27	6.47	8.75	8.62	7.88	7.97	15.915
Gh_D05G0331	4.11	11.75	17.8367	3.835	5.055	3.64	4.405	4.03667	4.80667	5.115
Gh_D08G1285	106.69	28.59	22.7467	13.775	84.42	112.785	66.58	114.69	154.46	90.44
Gh_D13G0528	51.46	64.2733	43.57	88.96	32.94	76.49	77.09	63.79	59.3067	44.885
Gh_A13G1945	113.99	55.93	60.16	10.92	236.11	99.57	145.675	125.323	86.1967	173.44
Gh_D10G0699	13.73	20.6033	22.1733	34.495	2.105	29.42	54.93	41.2467	8.55667	4.48
Gh_A02G0855	12.9233	11.5867	11.5633	14.54	14.465	11.075	12.42	69.6067	5.75333	18.17
Gh_A09G1844	140.233	129.77	94.0033	428.985	239.145	136.52	120.62	145.547	237.003	185.93
Gh_D10G1656	97.2167	111.487	115.163	304.31	74.38	191.995	511.795	175.853	37.6567	61.695
Gh_D09G0411	21.9833	16.8133	10.4167	20.385	19.06	23.07	17.91	24.62	54.49	17.56
Gh_D09G0861	917.147	367.73	332.29	536.795	881.34	790.415	745.8	1016.04	1360.57	1364.53
Gh_D11G2307	11.8367	13.4467	14.2633	63.95	7.97	11.65	19.125	10.9533	14.6033	9.12
Gh_A01G0514	8.83667	5.06	5.29333	26.065	12.075	7.965	9.72	7.63333	4.48667	7.27
Gh_A03G1939	5.87	12.8767	18.5067	2.235	7.44	6.695	6.75	3.84333	9.16667	5.2
Gh_D02G1736	8.91667	14.6467	19.89	2.825	9.055	10.26	14.175	9.52333	11.1067	8.925
Gh_D08G0946	41.2667	128.213	84.7833	510.94	24.68	40.265	107.265	30.73	39.6767	47.635
Gh_D05G0732	69.2333	65.0733	69.02	24.83	30.05	69.785	52.09	41.69	31.7833	30.735
Gh_D05G1552	5.51667	7.20333	14.3633	13.155	6.615	5.115	7.03	5.05	3.18	5.28
Gh_A12G0107	80.7267	103.663	71.1267	20.88	42.285	111.865	74.335	74.4067	76.6833	66.06
Gh_D04G1046	4.39333	2.44667	2.94	1.255	6.07	4.565	5.205	7.10333	4.42	5.695
Gh_A07G0589	15.8567	14.5333	20.1367	2.91	36.165	14.05	18.365	25.04	19.3167	31.78
Gh_A09G1611	30.25	5.21	4.41667	2.66	8.395	10.74	12.545	9.89667	21.55	12.175
Gh_A06G1736	4.87333	5.7	4.38	28.285	4.03	6.66	6.48	7.91	7.99333	5.03
Gh_A11G2645	17.7333	14.32	13.4333	41.435	15.48	17.705	38.42	32.6633	25.6733	20.085
Gh_D01G1033	14.8233	23.1533	35.2067	87.14	82.195	4.03	11.42	8.76667	15.6033	26.525
Gh_A07G1276	23.5833	7.87667	6.05333	4.715	14.965	24.155	35.835	31.4	32.9733	10.67
Gh_D08G0832	133.737	39.6967	34.1567	90.325	132.81	158.175	168.925	154.723	252.617	112.305
Gh_A09G0923	6.53667	14.1233	15.1833	50.165	13.94	3.615	14.935	6.31667	8.68667	5.72
Gh_D01G2034	28.29	16.0633	16.6167	12.475	48.8	19.02	24.58	25.8367	31.3667	42.5
Gossypium_hirsutum_newGene_9927	27.63	61.0967	42.25	191.815	31.435	21.31	41.79	14.8367	33.76	43.29
Gh_A11G0223	5.19333	8.22333	8.61	4.885	4.275	5.36	3.24	2.96667	2.92667	4.745
Gh_D07G1058	28.4667	25.5933	33.7	9.27	43.715	56.835	33.215	127.063	17.7767	53.785
Gh_D11G0979	6.68333	2.72333	2.81	80.755	6.075	5.74	8.255	7.00667	15.4067	7.115
Gh_D12G1661	3.97667	1.84333	3.61	5.29	10.72	3.57	7.27	5.15	5.00667	7.065
Gh_D02G0034	13.7233	32.0533	37.8333	6.685	29.04	19.615	22.985	69.67	8.98667	4.47
Gh_D11G1832	42.7133	36.46	36.5433	30.755	43.75	46.675	58.345	99.0133	77.5633	199.37
Gh_A13G0791	6.29667	10.0867	8.52	1.565	7.78	3.935	4.315	2.86333	7.78333	5.27
Gh_A13G1131	7.46	13.1133	9.66667	1.48	13.81	11.36	10.36	8.82667	13.99	14.925
Gh_A05G1394	14.1367	25.28	18.1867	2.815	10.065	23.785	13.925	19.56	20.3333	25.065
Gh_A11G3018	36.57	20.7933	20.4867	8.94	27.63	26.345	26.175	36.67	52.78	32.255
Gh_A03G0366	13.3267	31.5433	37.2	65.65	26.605	10.605	19.81	11.6867	13.8167	21.235
Gh_D07G0321	7.99667	5.19667	3.72	1.63	5.57	8.735	7.815	8.32667	11	4.99
Gh_A05G1882	8.13333	7.10667	4.63667	52.01	3.76	12.11	9.07	9.05667	10	18.265
Gh_D13G2053	19.7667	20.31	17.3367	5.02	16.785	27.68	22.035	23.5767	24.3633	14.725
Gh_D11G2205	30.67	26.3633	31.1433	195.235	48.455	28.245	55.01	47.18	19.7067	23.285
Gh_D05G3735	14.2767	48.8467	81.1233	5.57	28.12	17.84	84.22	61.96	66.22	8.395
Gh_A06G1962	35.4267	21.75	20.0933	106.03	15.61	57.79	39.09	48.32	51.1	14.775
Gh_A03G1416	6.02333	12.33	9.90667	5.98	11.385	10.635	9.275	7.06	6.36333	4.25
Gh_A04G0524	71.3333	56.54	46.3433	46.155	53.17	71.83	127.22	80.6933	55.27	49.515
Gh_D07G0563	662.347	273.067	252.973	89.245	974.005	693.475	887.625	1116.27	1200.36	1476.01
Gh_A07G0885	2.93667	5.76	5.77	1.145	5.395	2.6	2.53	3.06667	4.54	5.84
Gh_A07G0098	12.7233	7.32333	11.4633	3.455	9.6	5.975	5.63	5.83667	13.6633	108.685
Gh_A02G1112	14.4867	16	22.6	16.43	15.14	10.07	12.765	10.3167	14.3233	131.425
Gh_D13G0405	11.7567	23.2233	31.9533	28.11	9.95	11.175	19.775	10.9	5.23333	8.265
Gh_D10G1523	2.26667	3.43	4.76333	1.845	2.24	2.355	1.3	2.06667	2.10333	2.685
Gh_A08G2481	13.5467	11.27	7.74667	9.675	14.71	10.45	9.52	13.06	29.5567	21.575
Gh_A07G1008	51.7533	31.27	18.8033	18.61	30.245	72.385	49.06	61.4633	42.27	41.66
Gh_A03G1201	26.6533	15.4067	14.1233	80.695	21.765	24.715	31.97	47.8133	55.9533	29.935
Gh_D03G0085	4.08	7.8	9.65333	26.665	6.915	17.77	41.66	25.5233	8.93667	1.94
Gh_A10G2228	4.30667	2.29	2.72333	2.805	4.94	2.89	1.73	1.67667	3.50667	32.73
Gh_D13G0494	13.2133	20.3333	13.5467	442.85	8.955	17.2	21.745	15.15	22.5533	14.005
Gh_D13G0367	35.3533	27.7533	42.2767	10.315	9.365	65.77	72.625	41.1133	84.65	19.445
Gh_A11G1443	3.63667	8.65667	8.82333	38.3	4.29	2.145	4.105	2.31	3.53	7.77
Gh_Sca051099G01	18	45.49	80.1233	147.56	15.065	22.355	30.465	29.3067	15.73	45.065
Gh_A08G0938	13.74	22.9167	23.69	17.98	48.05	20.525	22.37	17.0267	27.4	8.265
Gh_A09G1010	5.49	5.42667	9.62333	4.05	8.63	5.325	4.97	5.04667	5.84333	8.67
Gh_D09G1830	5.08333	7.71667	10.05	3.065	7.28	5.095	4.45	2.97333	3.42667	5.98
Gh_A01G1457	6.55	14.1967	15.0733	150.46	10.99	8.05	35.885	12.1367	17.79	8.815
Gh_A13G0851	25.89	50.9567	40.1	12.34	17.805	35.825	32.21	25.1	19.0367	14.795
Gh_D04G0586	1.82667	2.44333	1.56	2.01	2.22	2.125	1.805	2.85667	2.91	2.78
Gh_A11G2707	2.84667	2.43333	2.38	2.875	3.015	2.58	3.35	4.02	4.17	3.655
Gh_A04G0975	6.12667	6.28333	5.35333	7.115	8.69	5.755	4.695	3.75333	6.37	6.115
Gh_A13G1483	26.3633	25.8033	17.6467	19.23	14.74	45.51	39.155	59.6533	40.3967	36.545
Gh_A07G0378	24.2833	17.7367	16.4033	15.835	55.745	8.65	5.185	11.3867	22.17	30.24
Gh_D03G0463	4.76	8.61667	15.43	3.685	10.185	5.18	6.6	6.74333	3.80667	6.235
Gh_D10G1694	6.03	5.62	4.27333	1.835	4.825	5.03	4.18	4.54	4.48333	18.05
Gh_A05G2714	2.75	3.92333	5.94	12.645	3.075	2.33	2.01	2.98	2.77333	2.57
Gh_A09G1736	3.42	4.25	5.14333	1.4	3.97	2.87	3.16	2.16667	3.12667	3.66
Gh_D03G1376	5.25667	13.4567	19.9167	9.79	5.055	6.435	8.52	7.64667	5.88	2.285
Gh_A05G3159	8.77667	4.08333	5.96	5.345	10.595	4.09	3.36	2.88667	6.43667	29.01
Gh_A11G1301	11.0633	20.0567	27.3433	6.755	15.98	6.5	8.01	6.62333	16.9967	21.415
Gh_A05G0509	260.513	445.087	380.33	55.335	70.4	231.295	196.585	227.67	104.717	96.055
Gh_A12G1720	24.47	9.24	11.1267	1.455	17.39	17.61	16.39	18.0733	14.06	11.4
Gh_A05G3825	11.8467	6.99	7.36333	7.13	7.23	15.555	14.915	14.4667	33.6033	12.635
Gh_D12G0420	10.7333	7.69333	10.6433	19.6	18.685	8.415	10.29	9.96	10.8367	8.23
Gh_D12G2626	14.77	16.7833	26.6567	15.04	15.825	27.68	22.49	22.9633	19.1767	15.43
Gh_D11G3331	2.71667	3.09333	4.03667	10.045	3.78	2.505	3.755	2.07667	3.00667	2.885
Gh_A02G1751	9.31667	9.14667	6.70333	18.79	16.17	9.51	17.645	18.76	14.3067	9.575
Gh_A13G0828	3.68	6.54667	9.53	18.25	5.865	5.345	11.37	5.58667	5.69	2.87
Gh_A11G0520	36.03	59.4633	54.6333	6.91	56.615	38.07	19.195	38.08	16.3233	85.675
Gh_A08G2531	52.46	40.25	23.3	12.285	70.3	87.765	53.725	51.78	125.097	103.705
Gh_A01G0671	3.80667	6.44667	12.62	17.32	4.655	3.265	12.215	7.51333	5.46333	3.675
Gossypium_hirsutum_newGene_62372	12.55	8.72667	9.62	6.935	7.45	10.36	18.16	9.98667	6.00667	7.98
Gh_A13G0147	35.2767	29.3067	22.73	10.82	20.135	58.54	40.205	59.5	85.6	37.46
Gh_D05G2740	61.2333	51.3267	45.4233	70.65	48.615	65.885	85.845	71.13	70.8433	58.11
Gh_D02G2102	70.7567	50.75	38.5933	12.79	44.905	153.61	146.79	81.0367	143.593	76.255
Gh_D05G1744	51.97	42.5433	24.3933	6.15	61.74	52.305	31.89	41.03	32.8133	51.1
Gh_D12G1711	5.52667	4.15333	4.42333	2.86	5.28	3.89	6.88	2.78	5.31667	12.745
Gh_D08G2304	5.93	2.31667	3.08333	11.47	5.205	3.21	7.265	8.59	3.49333	4.81
Gh_A03G2121	78.2067	197.32	273.577	49.31	315.66	156.73	180.13	203.113	153.377	191.78
Gh_A03G1132	22.8833	14.0633	17.0633	13.675	16.91	15.405	37.335	33.4367	20.1167	18.655
Gh_D08G1651	2.50667	1.74	1.90667	2.115	3.28	2.515	3.28	3.00333	2.51	2.88
Gh_D08G2262	3.13	4.15	6.09333	5.025	4.03	2.735	2.345	2.38	6.34667	4.485
Gh_A13G1133	144.25	101.76	64.62	403.795	115.405	154.42	400.38	350.853	279.687	168.145
Gh_A11G0147	4.41333	11.1333	11.2867	11.51	8.2	4.41	7.53	5.38	4.00333	5.115
Gossypium_hirsutum_newGene_43125	215.61	433.62	386.547	83.195	503.77	190.985	261.08	408.387	6.78667	208
Gh_A11G1709	2.55667	6.82	5.21667	7.72	1.8	5.22	3.355	3.23667	4.26	2.53
Gh_A11G2566	37.3867	177.64	221.437	103.425	53.48	99.56	105.535	89.95	34.7467	23
Gh_D12G2017	16.1533	16.7167	24.96	15.245	16.61	14.45	12.94	10.9467	7.88	15.145
Gh_D01G2114	2.05667	5.02333	6.97667	5.405	6.245	2.46	2.565	3.13333	3.38333	2.23
Gh_D08G1146	35.73	74.8867	76.24	45.37	88.865	48.955	59.24	38.33	56.0233	29.685
Gossypium_hirsutum_newGene_13819	13.78	13.1667	10.6867	8.57	4.64	19.34	25.11	15.2767	8.01667	3.32
Gh_A06G0428	9.83667	7.60333	16.08	10.425	11.92	8.88	13.005	10.8667	2.37667	7.045
Gh_D02G0925	5.43667	5.77333	7.6	49.465	4.55	6.99	28.895	14.66	12.0067	5.605
Gh_A01G1439	6.15	43.6167	41.1533	13.985	12.275	4.09	20.525	10.5967	6.10333	6.96
Gh_D07G1364	6.31333	10.1767	12.4267	1.415	5.6	5.65	5.19	4.57	5.04	4.3
Gh_A07G2297	5.75333	4.78333	2.93333	54.83	2.075	5.32	4.335	11.4033	12.7033	5.29
Gh_A09G0180	10.62	13.7167	21.0133	2.66	7.69	9.075	17.925	7.50667	6.53	4.29
Gh_D05G1717	23.0467	12.4333	9.38	9.92	19.37	29.635	14.325	20	41.7867	24.255
Gh_D01G1487	4.04333	14.0733	15.9467	46.835	8.56	1.35	8.39	6.46667	2.93667	2.01
Gh_A08G2500	375.28	107.143	100.153	27.41	263.55	335.77	321.945	321.73	200.46	379.825
Gh_A13G0685	4.47	3.03	3.19667	1.76	2.265	3.5	2.6	2.08	4.19667	2.73
Gh_D10G2551	3.39667	4.39	4.13333	4.71	3.54	2.64	4.065	2.78333	2.41333	2.77
Gh_D05G2745	6.56333	7.79	9.73	21.06	15.49	4.88	7.485	10.7167	6.41333	8.05
Gh_A09G2195	30.8367	22.5567	17.2	12.16	39.075	20.825	20.08	26.21	39.5767	35.17
Gh_A10G0525	340.133	461.823	244.95	292.97	76.355	245.615	252.725	434.2	430.143	185.05
Gh_A13G1578	3.01	3.35	5.46	2.76	2.47	3.46	3.68	3.57333	3.67333	3.96
Gh_D10G0496	9.76333	17.9267	12.7367	1.415	16.08	15.04	9.195	10.45	22.96	19.325
Gh_D04G1281	6.82	10.5567	10.9467	1.65	8.2	6.88	5.21	2.53333	6.93667	3.815
Gh_D06G0266	5.78	6.56	7.13333	15.86	5.1	5.39	7.155	7.81667	4.54667	3.48
Gh_D05G1651	27.2433	39.8133	31.75	77.9	18.69	19.25	51.73	23.8967	13.4067	28.075
Gh_A10G0563	124.953	91.3633	53.3367	27.445	45.665	247.05	101.185	83.3933	114.417	674.01
Gh_D13G2457	24.8267	11.2867	10.07	6.22	18.365	22.36	17.785	21.6	20.5833	13.785
Gh_D13G0451	70.9767	121.633	173.197	823.085	71.645	25.015	99.295	58	60.3033	42.58
Gh_D02G1512	2.17	3.77	4.42333	2.325	2.46	1.795	1.915	2.32333	1.83	1.75
Gh_D04G1394	16.5833	25.8167	34.8533	19.93	14.54	20.49	13.175	16.34	27.6767	26.025
Gh_D05G2708	9.99	46.61	41.0367	50.605	17.21	31.665	15.12	11.5433	27.75	1.735
Gh_A09G2051	2.3	5.02333	9.61333	56.015	5.585	1.77	3.005	4.58333	2.44667	2.33
Gh_A01G1714	5.78667	5	13.7067	24.235	19.02	2.23	3.415	2.71	4.34333	5.22
Gh_D05G2642	5.37667	10.8667	9.25667	20.625	4.575	9.69	9.11	8.45667	4.5	3.38
Gh_A08G0128	7	16.5733	17.09	188.285	7.6	3.53	7.635	5.61333	7.51667	3.245
Gh_A02G1246	17.98	5.48333	5.16333	2.045	7.875	14.9	10.75	14.42	21.71	6.12
Gh_A08G0145	2.14333	2.02667	2.15	2.52	3.64	2.14	2.29	1.39	3.75	3.03
Gh_A08G0591	5.91667	12.5433	10.7933	40.93	3.43	7.125	5.915	11.38	5.54	3.1
Gh_A13G2208	108.027	132.59	74.4967	547	128.98	91.97	194.98	100.713	90.77	155.315
Gh_A10G1007	7.95333	24.6367	10.7167	70.55	11.46	10.505	8.22	8.29667	10.59	6.5
Gh_A07G0750	13.3667	44.9833	46.2067	329.585	24.715	9.975	40.99	18.3733	12	14.875
Gh_D08G0101	42.66	43.9033	37.77	2.7	41.61	48.42	43.3	66.4967	43.5033	29.56
Gh_A09G0653	5.20667	7.45667	10.5067	9.465	17.24	5.525	17.66	17.2033	2.96333	8.67
Gh_A05G3387	4.05	5.16	8.04	112.115	4.765	4.99	6.39	7.97333	8.71333	3.275
Gh_D07G0070	6.07333	1.82667	2.46	3.69	5.125	4.55	5.985	6.91333	6.13	15.675
Gh_A13G1985	185.123	129.447	90.9	20.485	130.12	243.595	158.245	127.703	275.727	169.775
Gh_A07G0753	33.5533	23.0067	29.8267	23.635	23.715	19.49	34.935	52.07	9.78667	29.44
Gh_D10G0994	7.34	6.98	5.37333	4.605	9.66	9.74	10.785	12.77	6.61333	7.435
Gh_A12G0151	23.14	17.43	14.67	30.855	26.835	18.52	18.475	19.8067	36.91	26.965
Gh_D11G3349	2.04	2.75333	4.42333	2.885	2.105	2.195	1.545	1.83667	2.35667	1.885
Gh_D13G2037	27.3433	38.14	35.29	34.105	22.925	21.195	30.425	20.78	36.5	118.13
Gh_A04G1464	10.52	6.78667	7.5	3.59	5.41	11.74	13.845	11.0067	11.41	3.32
Gh_D11G1103	142.857	56.82	40.2867	129.94	105.4	109.845	91.205	146.45	97.2067	80.93
Gossypium_hirsutum_newGene_65776	2.75	2.45	2.51333	2.115	4.44	3.955	3.485	3.73667	3.98333	4.51
Gh_D09G0993	513.757	521.463	385.267	420.165	422.05	576.275	579.425	637.777	639.557	491.82
Gh_A11G0721	7.85	2.6	2.67667	19.305	7.905	7.515	6.215	6.52667	10.32	8.105
Gh_Sca005019G02	10.0633	10.3267	12.6067	2.955	11.125	8.71	9.29	12.2967	10.07	11.97
Gh_D09G1730	3.42	4.26333	6.24333	5.295	3.465	4.195	2.515	3.00333	6.95667	3.29
Gh_D12G1105	6.60333	4.06333	3.97333	1.18	4.26	5.805	4.475	4.95333	7.64667	6.415
Gh_D05G2278	11.6933	10.37	7.12667	11.83	15.09	14.36	12.445	15.1933	14.5033	11.675
Gh_D01G0112	7.37667	9.65333	10.5033	10.605	3.915	10.415	14.575	5.76	7.79	1.52
Gh_A07G0788	98.47	39.3167	45.5433	6.36	84.09	72.62	38.33	79.36	79.5567	116.71
Gh_A04G1085	3.44	1.34667	2.13667	2.56	3.585	2.355	1.82	1.89333	2.79	2.545
Gh_D08G1568	16.7633	35.3767	42.6967	136.115	30.1	12.38	37.1	15.7667	28.7033	104.97
Gh_A06G0018	27.58	21.5933	29.6867	1.79	23.13	38.825	72.745	42.9967	39.9667	71.455
Gh_D06G1719	10.8967	20.12	19.37	4.335	9.92	17.825	13.28	14.95	8.26	39.175
Gh_A05G1452	1004.83	1448.06	740.79	238.85	516.775	1137.78	972.835	927.92	961.99	961.45
Gh_D05G0930	85.4167	78.7033	94.0267	13.08	80.07	96.92	87.53	103.253	86.5733	208.1
Gh_A04G1296	23.1933	12.33	9.59667	98.985	25.485	17.985	49.805	43.1	38.4767	25.17
Gh_A13G0246	8.68667	5.90333	5.65667	5.965	9.79	6.455	5.665	5.25667	13.6333	22.145
Gh_Sca040066G01	32.39	59.8233	9.50667	7.065	9.84	25.8	7.035	2.61	8.08333	18.975
Gh_A12G2656	4.28	3.20667	2.53	3.055	3.93	3.455	4.085	5.43	5.67	2.2
Gh_A08G1686	7.63667	8.3	12.8233	58.235	6.82	6.485	23.9	10.0567	13.2233	13.84
Gh_D11G1017	5.50667	5.02	4.25667	2.845	8.57	3.895	3.95	3.84667	7.26	5.855
Gh_D11G1378	6.91	22.06	28.9967	10.1	16.03	4.17	11.93	7.41667	5.90667	9.78
Gh_A10G0040	4.08667	3.66	4.80333	3.535	5.625	3.19	4.425	2.92667	4.09	2.86
Gh_D07G0306	80.8667	95.5033	107.08	663.155	80.155	70.795	182.795	86.42	81.89	87.26
Gh_D02G0077	3.18	7.95667	10.65	5.645	5.58	3.525	3.675	4.12333	4.04	2.72
Gh_A07G1803	61.41	60.9767	63.8133	633.11	59.455	67.65	176.72	170.367	226.06	39.77
Gh_D02G1961	5.17	9.1	7.51667	2.67	4.87	6.44	4.715	4.67	6.78333	6.775
Gh_A05G0773	3.52	3.97	3.48	4.59	4.435	4.24	2.55	3.26333	4.47333	2.185
Gh_A04G0072	11.6367	14.9667	15.6	6.22	23.18	12.975	42.185	32.83	68.56	9.62
Gh_A08G0711	227.597	482.9	459.863	26.925	44.27	240.835	200.14	282.06	132.647	108.795
Gh_A01G0623	2.49667	3.65333	4.56667	4.255	3.675	3.78	4.735	4.80333	3.41667	3.065
Gh_A11G2810	16.82	12.71	9.84	11.515	29.64	11.085	11.095	13.2333	27.9233	32.425
Gh_A08G2417	7.94	27.8867	34.26	161.105	8.075	7.555	45.73	9.23667	9.59333	11.845
Gh_D08G1222	12.6667	8.15	6.50667	5.595	12.03	13.76	6.76	14.5267	21.7	10.18
Gh_D03G1321	9.83333	7.17	7.10333	65.835	13.095	13.18	32.48	54.6833	24.27	18.1
Gh_D11G0140	5.56333	2.48667	4.75	2.915	3.925	9.815	5.695	4.62	4.78	2.91
Gh_A08G1344	9.74667	16.8967	13.9367	19.735	13.495	8.545	9.745	8.14	10.6467	29
Gh_D04G1995	73.1267	66.93	25.5	66.555	43.565	75.56	82.92	40.5667	57.74	57.705
Gh_A03G0536	3.06	3.99	7.29667	42.53	4.295	3.195	5.68	8.77	2.88	2.03
Gh_D10G1727	2.36	1.62333	4.15667	5.715	5.25	3.535	6.23	5.94	3.66	3.055
Gh_A06G1451	3.37667	2.67333	2.60333	1.395	2.415	2.26	2.77	1.63333	2.47	1.98
Gh_D03G1290	3.31333	5.66333	6.29667	1.895	7.915	3.2	2.935	2.73333	2.47667	3.285
Gh_D12G1922	6.25	9.78	36.1667	180.73	10.13	6.41	13.86	8.16333	11.3233	9.77
Gh_A05G3833	4.33	6.65333	6.74333	20.46	5.305	4.89	6.25	5.03667	7.65667	4.395
Gh_A13G0630	33.9033	10.38	11.92	2.87	35.085	31.16	19.985	25.3533	42.4667	42.22
Gh_D05G2014	3.60667	4.10667	4.96333	2.31	2.585	3.575	3.275	2.98	4.44333	3.94
Gh_D11G0345	92.8467	35.81	23.61	4.27	85.19	56.07	37.575	65.7	264.163	117.29
Gh_A09G0482	10.2233	10.1267	8.85	16.59	5.69	17.41	13.255	13.25	10.7733	7
Gh_A03G1542	43.0767	23.05	16.1767	7.14	47.395	39.045	35.755	31.96	26.2167	55.86
Gh_D11G1522	12.56	20.6033	22.3633	10.775	17.765	15.98	28.22	11.5133	4.9	9.89
Gh_A11G0076	7.71333	12.6167	10.8867	1.355	13.83	9.975	7.765	8.62667	6.73	4.445
Gh_D08G0272	25.2933	35.81	27.6833	54.39	16.92	14.54	11.36	17.84	34.4267	24.56
Gh_D11G2936	19.9733	9.07	10.7133	11.465	16.955	18	25.535	19.6767	16.4133	13.03
Gh_D01G1588	44.99	35.4767	41.68	19.415	35.64	67.79	51.73	32.3033	31.1933	20.115
Gh_D12G2750	25.8233	47.23	48.32	19.17	40.125	24.775	29.08	18.26	13.5333	21.68
Gh_D01G2337	5.70667	15.2267	11.8767	858.505	4.475	6.275	9.075	8.04667	23.1833	4.405
Gh_A04G0895	79.68	68.4567	57.0067	484.38	86.085	111.255	166.145	228.397	248.087	155.98
Gh_A01G2084	8.22	8.50333	9.73667	1.75	6.41	7.355	5.72	8.47333	22.9767	6.33
Gh_D03G1706	39.8867	31.5933	31.3767	5.29	55.525	44.64	33.125	47.8667	67.0733	33.96
Gh_D09G0319	11.95	6.74	8.81333	4.36	5	12.675	17.095	14.0967	9.05	5.595
Gh_A02G0178	4.67	11.44	18.76	170.065	6.27	7.015	16.525	12.9433	24.3833	7.65
Gh_D12G2311	5.45333	4.57	4.22	4.045	10.22	4.02	2.86	3.47333	9.43667	6.85
Gh_A01G0239	1.72667	1.72667	3.04667	3.635	2.42	1.855	2.815	2.97	4.78667	1.455
Gh_D07G0472	14.16	19.53	16.9867	11.475	8.035	10.485	12.175	5.71333	4.99	8.065
Gh_A08G1892	13.68	9.52333	7.64	31.68	11.775	13.36	15.94	20.2767	20.4033	19.2
Gh_D10G2305	7.92333	19.5333	34.5533	34.19	58.545	5.475	32.505	17.1767	4.37667	9.28
Gh_A12G2227	181.63	137.243	113.357	461.465	137.695	162.345	193.635	217.013	187.053	125.585
Gh_D08G2657	18.3333	23.2767	21.86	14.435	23.625	19.735	16.31	22.8533	32.7033	44.115
Gh_A04G0201	3.77667	3.30333	4.98	4.025	2.01	1.57	3.125	4.10667	2.49	2.785
Gh_D07G1294	241.88	246.96	134.667	306.25	134.985	340.26	260.21	275.997	309.58	94.5
Gh_A07G0401	10.78	2.55333	2.83333	65.36	8.085	9.515	12.35	12.5133	10.2867	8.13
Gh_D07G0549	35.7767	27.0633	33.65	53.115	3.655	41.49	86.485	68.8333	51.3633	2.195
Gh_A12G2661	4.53667	4.07667	3.89	5.45	3.255	4.075	5.75	3.50333	3.09	2.85
Gh_A05G1365	55.39	87.4567	47.7433	36.585	64.79	50.14	62.365	47.38	58.54	67.495
Gh_A05G2734	18.25	8.20667	8.69	2.97	9.485	45.14	40.305	50.81	79.5333	9.64
Gh_D08G0954	9.44	11.9	13.2567	11.65	12.895	11.035	10.055	11.19	6.31	5
Gossypium_hirsutum_newGene_3089	3.14333	3.44667	5.47667	2.635	3.28	2.26	2.59	1.31667	3.91	3.26
Gh_A12G0152	12.09	6.94	6.61667	16.835	15.29	5.625	10.77	10.17	20.99	17.05
Gh_D06G0580	2.23	2.76667	4.51333	22.035	2.975	2.495	2.17	4.16333	4.44667	2.47
Gh_A06G0520	7.05667	11.45	11.4133	6.76	28.06	12.04	15.84	31.2633	27.9133	10.67
Gh_D12G2535	23.47	49.79	35.77	53.25	48.755	33.215	36.48	34.57	70.8567	32.32
Gh_A05G3305	9.34333	15.4433	18.9233	3.58	18.705	10.605	8.4	5.68	11.4133	9.365
Gh_D11G1963	10.37	8.93	11.64	107.635	6.785	11.13	13.54	20.81	28.2267	9.715
Gh_A12G2213	6.28333	9.38667	5.72333	20.175	3.445	4.5	9.755	15.16	9.44667	3.715
Gh_D10G1214	6.54	8.94	7.89333	231.25	7.75	4.265	6.665	6.95667	4.36	3.65
Gh_D13G0897	12.9167	15.3967	18.0533	17.555	10.245	11.47	44.1	14.9967	18.86	23.675
Gh_A08G0089	10.76	10.73	10.39	6.745	8.275	16.255	17.495	18.4033	12.6667	10.225
Gh_D05G2554	6.40333	6.98	7.03667	44.71	2.475	5	8.13	4.67	5.80667	4.4
Gh_D05G0150	17.55	6.42667	8.65	6.33	27.705	35.22	19.44	27.22	20.01	21.25
Gh_A11G1268	13.2367	12.5833	10.7333	18.405	13.65	16.23	16.545	16.5133	20.6233	12
Gh_A05G0260	9.03667	14.9467	24.95	39.58	14.055	15.77	61.62	25.7633	14.7167	7.025
Gh_D10G1399	10.9533	6.31	3.48667	2.155	9.855	14.13	8.04	6.35	11.4067	9.99
Gossypium_hirsutum_newGene_31726	16.3333	38.1033	24.7433	4.41	15.665	20.405	22.75	16.4267	19.55	16.625
Gh_D09G0493	3.29	5.6	7.99667	4.66	7.21	4.21	3.76	3.72	3.19667	3.525
Gh_D05G0203	31.6067	24.0633	16.43	5.325	37.255	26.955	17.655	23.5833	24.16	31.165
Gh_D12G2178	192.433	127.96	121.373	41.34	137.42	112.615	132.605	156.06	163.063	668.545
Gh_D04G1947	66.38	26.7433	23.2333	20.6	18.85	42.345	21.135	27.2833	46.9833	399.29
Gh_D08G1777	5.30667	10.79	20.6133	4170.03	2.585	6.125	12.23	22.8233	42.8333	5.76
Gh_A05G2401	8	14.8933	16.3667	13.11	15.21	5.73	10.545	9.56	21.4233	12.74
Gh_A01G1315	34.0467	19.32	11.9433	11.67	15.055	25.495	27.13	24.4667	16.5267	6.83
Gossypium_hirsutum_newGene_56705	3.92333	7.44667	6.26333	3.2	10.05	4.99	4.8	3.62333	6.09333	4.34
Gh_A01G1773	17.9033	50.44	60.7567	123.79	25.895	15.805	70.935	44.9633	51.7167	34.26
Gh_Sca004866G03	4.00667	2.92667	5.09667	2.515	3.915	1.835	2.51	1.97333	2.39667	2.565
Gh_A08G0051	179.293	82.5233	68.43	22.89	292.285	163.325	229.8	286.6	224.12	723.28
Gh_D05G0391	6.31	4.14	3.33333	40.8	9.39	8.26	8.845	13	9.55	6.855
Gh_A07G0799	11.89	18.5533	16.9867	3.52	16.545	17.48	17.26	22.4333	13.4333	10.97
Gh_A05G1734	22.8667	10.27	9.34333	23.655	17.245	37.64	42.165	42.1133	22.6533	15.95
Gh_A10G0070	12.1633	15.7133	20.53	4.36	5.75	8.795	14.715	6.71	9.83333	5.905
Gh_A07G1358	6.18	6.38667	5.72667	14.62	7.12	5.515	6.3	5.67333	7.18	6.06
Gh_D07G0072	8.60667	17.78	20.0333	3.865	11.64	7.01	8.48	6.95333	5.72	7.97
Gh_A12G0969	31.3	52.7133	52.25	42.385	86.055	8.31	10.655	9.81667	17.0233	20.84
Gh_D13G0709	38.7	6.26667	5.9	72.5	26.82	56.53	50.925	79.4133	78.7833	47.69
Gh_A10G1231	23.4333	43.0233	40.4	22.51	38.825	19.28	13.435	18.14	17.8567	21.395
Gossypium_hirsutum_newGene_11429	17.6833	15.32	15.58	17.035	33.975	19.82	36.69	31.24	24.6067	19.17
Gh_A09G1502	5.97333	5.89667	7.83	21.57	6.27	3.93	7.135	13.4567	24.8833	3.195
Gh_A11G1594	7.03	11.3	11.4267	1.5	31.36	5.815	4.12	3.36	21.5	62.22
Gh_A10G1339	8.83333	14.2967	15.94	2.84	13.415	9.405	8.6	7.48667	8.56333	12.505
Gh_A03G1732	15.3767	42.7633	50.42	6.11	17.93	27.34	21.91	23.5667	24.0233	17.5
Gh_A06G1738	7.36	9.90333	10.9967	2.85	4.225	9.325	9.01	8.32333	6.6	4.585
Gh_D05G0328	9.97	7.10333	4.13667	7.085	12.125	9.385	7.745	8.92	14.22	13.705
Gh_D05G3211	134.033	105.82	87.5267	186.83	98.63	142.62	115.64	163.493	228.877	138.79
Gh_D06G1345	57.9933	38.56	33.0467	75.7	61.035	64.63	64.255	87.26	68.1667	59.5
Gh_A05G2380	75.7967	53.45	33.19	234.5	79.835	75.855	213.98	123.89	60.3267	47.795
Gh_A12G1414	37.9567	47.8667	25.62	30.01	31.71	38.24	92.945	37.02	44.06	24.575
Gh_D11G3501	64.6067	51.2333	44.2367	437.83	60.29	64.74	95.375	109.957	104.807	80.75
Gh_A06G0548	24.9567	23.7967	21.4233	13.46	31.59	20.505	23.325	26.7767	30.5467	105.445
Gh_D12G0586	109.267	103.573	77.16	14.67	84.45	111.42	95.09	153.273	20.41	62.595
Gh_A13G0226	3.46333	6.17333	4.45	25.48	4.975	3.325	15.785	7.83	4.52667	6.22
Gossypium_hirsutum_newGene_62278	6.29333	10.1633	13.1367	5.225	6.575	5.265	6.725	5.56667	3.90333	5.76
Gh_A08G1272	8.27	5.34	3.28	15.065	3.945	8.535	6.39	5.25333	14.63	8.77
Gh_A07G1092	1.78	8.59333	42.3667	72.37	2.615	7.005	33.31	22.67	13.5367	2.42
Gh_D13G0263	7.64333	6.17667	7.09	12.825	10.045	4.785	6.075	4.91667	13.1967	51.67
Gh_A03G0035	3.43	3.03333	3.22667	1.84	11.38	2.25	1.72	3.4	2.73	3.385
Gossypium_hirsutum_newGene_65507	7.16667	5.18667	3.56667	8.455	7.08	7.485	5.515	6.59	8.06667	6.05
Gh_A13G1349	6.97333	20.4567	44.88	102.825	10.025	8.635	13.58	27.3067	52.45	11.17
Gh_D10G1249	14.11	13.5167	12.9667	12.875	3.675	17.515	14.435	14.2233	13.4433	3.41
Gh_A01G2042	5.63667	6.48	7.4	6.065	7.725	6.545	4.355	4.74	7.67667	5.58
Gh_A12G0840	12.5733	8.89333	5.44667	18.48	4.9	17.295	29.13	14.2233	15.8033	10.82
Gh_D07G2204	5.30667	5.28	9.18667	18.61	10.8	4.58	5.91	8.01333	4.55333	5.975
Gh_D05G0479	5.55333	12.8833	16.01	9.09	6.03	7.57	9.385	4.24	10.5733	8.63
Gh_A12G1994	10.22	18.1833	25.53	9.44	2.725	8.075	8.335	5.79667	2.91333	2.36
Gh_A03G1265	16.2633	12.6667	9.82333	18.88	19.04	9.39	8.67	16.2233	13.9133	19.815
Gh_A02G1472	5.26	3.35333	4.46	2.91	6.47	5.435	8.505	7.64	8.42333	3.895
Gh_D09G1086	9.44	7.68667	6.81667	17.17	7.295	11.545	13.125	7.70333	10.1767	9.66
Gh_D09G2245	15.5767	11.8933	9.06333	3.945	13.19	18.96	15.36	18.8333	16.6033	14.725
Gh_D05G1762	12.0233	9.55333	7.90667	6.62	8.885	8.65	7.595	9.29	14.2933	12.41
Gh_D13G0379	2.25	4.07333	4.93333	2.815	5.4	2.845	3.685	2.62333	3.73	4.425
Gossypium_hirsutum_newGene_38431	19.9433	6.33	7.15	41.74	14.355	13.55	15.51	25.1633	16.4167	11.915
Gh_D06G1616	2.87333	6.63	8.59333	1.175	3.885	4.335	6.93	4.64333	5	3.695
Gh_A08G0230	3.71	6.07	7.14333	33.13	3.58	4.24	18.45	6.19333	5.01667	12.815
Gh_A11G0731	212.477	138.103	116.38	74.965	179.99	152.435	136.42	130.95	142.7	251.355
Gh_D10G0536	8.6	6.81	7.42667	5.87	3.36	7.165	6.175	4.79	10.08	7.82
Gh_D04G0804	13.5433	15.8067	15.5367	1.51	15.57	12.35	8.19	10.3933	10.4267	12.575
Gh_A02G0668	80.7867	42.9267	29.85	4.565	33.055	84.855	78.65	55.7067	78.49	41.25
Gh_D11G2602	11.44	6.28333	7.78	15.41	18.53	10.99	7.825	15.19	32.56	12.745
Gh_A09G0666	23.5767	24.86	12.43	1.815	41.2	28.085	13.24	28.59	17.4867	13.71
Gh_A12G0071	10.2867	9.18	11.8367	7.28	7.61	6.8	9.86	6.56	8.58667	9.555
Gh_D07G0941	7.77667	18.3833	19.7333	1.715	8.56	9.215	2.785	4.75	3.86	6.28
Gh_D11G3322	8.23	9.43333	5.04667	4.025	8.46	5.06	5.505	6.89333	13.2733	9.275
Gh_A12G1711	13.0633	13.6167	15.1567	25.72	8.725	14.425	17.125	20.91	37.2433	8.67
Gh_A13G0888	37.32	30.85	27.6667	179.395	9.92	34.26	54.13	30.2767	25.77	47.915
Gh_A03G0105	5.12667	8.58333	8.79667	16.96	6.84	4.995	22.58	8.2	7.21667	8.32
Gh_D10G0443	16.85	13.8467	19.35	27.065	32.945	12.015	50.86	33.8333	20.0867	29.235
Gh_D10G1866	4.20667	3.79667	2.39667	2.82	1.955	4.73	3.375	3.51	6.05	3.665
Gh_A01G0543	9.98	11.9233	16.92	9.81	20.565	16.88	16.345	16.1467	11.1767	14.125
Gh_A03G1789	26.29	31.0533	48.8367	13.775	32.86	30.14	43.24	47.26	31.1367	27.03
Gh_A01G1242	83.3967	67.8733	41.0033	31.485	90.045	104.905	69.835	62.0833	73.7467	74.395
Gh_Sca058336G01	82.5667	256.653	160.543	105.145	36.095	104.34	83.685	78.42	76.8667	23.955
Gh_D06G0709	10.3833	3.27	8.1	7.28	5.935	11.615	6.24	7.38333	15.9667	9.67
Gh_A09G0942	2.39333	3.17667	2.06333	4.37	3.815	1.76	2.27	2.5	8.19	4.455
Gh_D03G1822	78.7233	37.51	149.2	3.67	58.815	151.54	68.345	533.097	91.4667	302.625
Gh_D08G1359	6.10667	4.91	5.54333	2.445	5.77	6.44	4.3	3.57667	5.45667	16.09
Gh_D11G3075	10.2233	8.47667	7.02667	8.16	16.225	13.405	12.565	14.01	10.9333	13.135
Gh_A03G0183	27.84	14.1767	12.3767	5.935	24.725	22.18	17.335	27.59	23.5833	22.41
Gh_D01G0191	7.32667	4.92	3.23	3.26	6.585	8.98	10.545	7.99333	9.82667	9.635
Gh_A12G0132	21.2833	27.2467	38.7333	296.41	60.555	28.11	41.9	75.1133	46.1933	80.875
Gh_D05G3808	4.85667	5.49667	5.79667	2.935	8.26	7.43	5.04	4.99333	6.70333	5.655
Gh_A05G1257	12.7267	12.0133	8.66333	8.81	17.135	10.285	9.99	12.0833	17.3467	13.54
Gossypium_hirsutum_newGene_46047	3.76	7.36333	6.99667	3.415	4.985	3.19	2.955	2.28	3.49	3.98
Gh_A05G2744	77.37	52.7067	38.3733	31.23	101.405	70.795	50.67	61.2067	99.8133	96.86
Gh_D12G1635	2.79667	1.88667	4.75	2.24	3.145	4.845	3.085	1.57	1.99	2.33
Gh_A06G1429	33.65	17.2733	18.5233	1.24	20.955	34.415	20.835	21.4333	78.9733	137.21
Gh_A12G1023	2.54667	5.08667	9.46667	5.255	3.35	2.15	2.4	1.66333	3.35	2.225
Gh_A12G2272	144.54	113.437	132.817	77.485	273.155	107.615	160.88	231.277	121.577	808.5
Gh_D05G1902	8.04	19.9833	16.8267	1.845	11.075	13.38	12.06	11.32	16.9667	12.83
Gh_A12G1234	319.533	228.43	145.907	4.34	116.05	369.555	188.37	291.553	141.23	133.39
Gh_D01G0937	16.4533	45.3	59.0167	56.475	4.64	28.17	114.94	40.2433	8.71	20.17
Gh_D05G1800	14.9967	24.4767	32.92	79.99	5.22	29.21	28.95	27.3067	45.4033	10.985
Gh_D06G0684	17.7033	14.9733	15.76	24.89	20.34	13.92	14.675	14.1	13.0967	47.25
Gh_D12G2031	9.31	11.99	13.7933	1.625	9.8	7.655	6.215	6.36667	5.58	8.875
Gh_A12G0211	23.5067	23.3933	19.59	19.095	17.945	31.76	25.63	27.5533	28.8667	13.695
Gh_D01G0249	5.84	5.45667	3.92667	11.985	7.375	8.265	10.145	8.94667	8.07	2.845
Gh_Sca004885G02	3.66667	1.63	1.54667	4.06	4.34	3.43	5.025	3.72333	4.42333	2.66
Gh_A05G1931	124.79	146.31	60.9633	38.605	138.015	100.77	80.19	89.7567	100.36	137.21
Gh_A04G0623	4.19667	3.94333	4.81333	10.17	4.245	4.45	3.94	4.69	20.46	4.26
Gh_D04G1369	11.2433	8.49667	12.4867	39.26	11.525	8.26	12.29	10.4733	11.16	10.355
Gh_D08G2042	12.89	6.96333	6.55	1.265	19.71	17.59	14.045	25.2333	27.91	8.915
Gh_A07G0119	2.83	4.28	6.23	6.63	3.56	2.355	2.005	1.53333	2.12667	2.315
Gh_A06G0225	4.11333	3.45667	4.34	26.965	9.03	5.08	6.475	7.86	9.87667	7.52
Gh_A03G0438	3.73667	3.67	2.89333	5.655	7.52	2.835	3.42	2.49	3.30667	4.015
Gh_D02G0326	2.53667	3.36	6.36	113.78	5.445	5.82	7.235	11	15.72	16.725
Gh_D01G2338	9.43	16.63	19.7233	382.24	15.785	9.405	18.55	21.8733	34.3467	12.98
Gh_A09G1057	4.07333	3.21	3.28667	2.98	2.99	3.635	3.325	3.46	3.77	2.705
Gh_A04G1054	201.05	336.54	154.03	11.145	26.66	131.685	149.86	19.5567	23.9667	20.34
Gh_A12G0453	41.62	68.97	58.3833	12.55	38.705	43.8	28.96	27.8633	5.36333	32.59
Gh_D09G0912	113.363	162.17	159.167	117.12	117.8	151.6	162.86	244.07	43.2467	208.665
Gh_A05G1356	29.2033	13.7133	13.6867	12.705	21.695	28.31	29.835	24.8133	24.5767	31.2
Gh_D13G1833	31.0167	118.743	110.033	12.98	38.275	46.83	42.81	47.0133	25.03	24.47
Gh_D11G2196	7.53333	20.5	19.4033	5.51	10.825	10.04	11.235	9.47333	12.9333	8.285
Gh_A11G1197	55.1867	11.98	13.1267	10.445	46.64	49.335	39.85	56.9367	60.1633	50.875
Gh_D01G2250	95.5133	62.21	35.0733	25.705	53.645	104.32	56.575	74.3233	128.963	80.245
Gossypium_hirsutum_newGene_72826	3.42667	2.33667	2.67	1.77	4.015	3.26	3.52	3.75667	5.26	4.04
Gh_D09G0967	5.34667	12.64	15.2767	20.28	11.765	6.595	6.55	4.99	4.33667	6.915
Gh_D03G1568	1991.93	1168.42	1083.58	330.07	1776.99	2439.07	1855.73	2716.29	1543.43	1090.95
Gh_A05G0151	93.78	22.2167	21.3333	2.27	39.005	52.14	38.07	66.42	31.0033	51.11
Gh_D07G1830	8.72	10.5433	12.0167	12.67	2.84	10.56	9.125	14.44	19.63	12.625
Gh_A06G1944	5.97	8.78667	8.16	20.335	5.9	6.345	8.005	9.35333	7.3	2.12
Gh_A05G0992	9.26333	5.65667	5.64	1.335	7.595	9.84	6.755	11.1867	15.9733	13.01
Gh_D10G2088	38.8533	29.4333	40.43	53.115	42.015	40.55	83.075	72.9	32.89	44.155
Gh_Sca035048G01	9.22667	15.01	7.98667	5.125	2.97	11.005	13.58	3.65667	6.29667	7.125
Gh_A08G1907	4.80333	10.42	24.2933	36.03	5.165	9.55	15.505	19.0867	8.01667	4.135
Gh_A10G0698	27.7867	16.1167	20.7667	2.475	23.215	25.84	25.18	24.5633	58.75	21.195
Gh_D11G2098	2.96	3.63333	3.40667	52.515	10.87	2.705	3.51	4.10667	4.90667	2.015
Gh_A06G1383	11.5333	8.12667	8.8	19.13	9.255	8.665	12.91	8.46	7.01	7.055
Gh_A10G0066	40.0733	34.34	31.2	8.785	26.22	38.55	42.815	49.9133	25.7133	29.03
Gh_D05G0927	19.3367	36.4433	24.0433	77.455	31.305	21.56	25.37	22.2133	63.3933	31.225
Gh_D05G3193	14.6867	20.7233	20.9767	8.145	22.56	19.695	17.86	27.32	7.33	9.695
Gh_A10G1672	15.97	51.0167	51.93	16.935	26.035	18.005	9.78	13.16	10.1867	18.07
Gh_A12G2448	37.65	29.1733	28.4167	22.15	31.915	35.725	49.855	38.21	68.3267	31.385
Gh_D04G0636	4.45333	6.36333	10.4133	4.93	4.61	6.68	7.05	8.31333	5.26	7.23
Gh_A11G0260	13.9233	24.18	29.26	20.68	2.85	28.05	84.235	22.52	4.01333	4.2
Gh_A10G2147	26.7067	36.04	39.47	17.11	31.865	32.345	44.01	38.1133	36.6133	41.51
Gh_D11G1300	27.3733	22.6	25.83	24.535	20.995	18.75	26.97	39.7633	10.3567	25.63
Gh_A04G0983	31.7933	32.85	26.3667	730.29	23.155	25.595	29.46	30.0467	40.05	29.185
Gh_D05G2425	263.32	173.82	105.05	51.925	171.24	250.44	174.85	179.777	192.43	239.595
Gh_D04G0354	3.99667	1.88667	2.81333	15.75	5.305	4.76	6.815	5.84333	5.49	4.635
Gh_A06G1311	3.19667	3.11667	2.69	3.615	3.385	2.125	2.315	2.57	8.28	4.735
Gh_A04G0981	15.1667	28.5167	28.8967	5.99	14.095	14.37	33.74	14.82	15.2533	14.105
Gh_A12G2619	208.45	79.2567	59.05	30.175	186.705	209.09	174.14	300.113	316.663	172.365
Gh_D12G2529	8.71333	7.95667	8.04667	1.765	7	11.085	7.415	7.04	4.74667	12.115
Gh_A05G2717	3.49667	4.70667	6.57	23.17	4.155	3.55	9.38	4.79	2.10667	1.86
Gh_D12G1480	4.49667	4.15	6.34333	7.66	3.575	9.085	12.765	8.49667	7.34667	4.925
Gh_A12G0794	8.94333	11.99	9.43333	3.82	8.125	10.885	7.545	7.86333	7.69	7.89
Gh_A07G2056	9.18667	18.9967	27.8233	26.715	22.905	12.49	21.235	20.1333	7.66333	8.095
Gh_A07G0656	15.41	17.89	19.8933	77.745	14.97	14.93	18.29	14.25	15.9933	11.955
Gh_D11G0849	99.9	71.9867	60.5667	77.095	84.975	90.925	83.975	93.29	116.11	147.36
Gossypium_hirsutum_newGene_12506	19.57	33.95	47.45	91.19	27.375	12.81	21.77	12.3433	9.07333	13.035
Gh_D09G1005	5.74667	8.68333	8.98667	1.43	5.47	5.5	6.05	3.79	5.16667	5.37
Gossypium_hirsutum_newGene_44195	196.04	122.447	74.27	181.19	80.61	128.76	130.01	92.63	157.497	141.645
Gh_D03G0496	5.01333	5.60333	3.24333	6.56	5.71	4.66	7.345	4.41	3.24	2.69
Gh_D05G1047	71.8267	50.24	54.9633	9.075	131.885	72.525	71.355	81.1367	110.723	175.63
Gh_A12G0499	3.92333	12.1867	16.7833	155.3	3.3	6.71	84.215	67.91	7.99333	8.17
Gh_D12G0973	6.31333	9.53	8.67667	62.525	4.955	4.315	7.245	2.11333	6.74667	3.53
Gh_A05G1472	24.5367	16.58	20.1633	52.92	32.88	22.86	35.505	17.8967	27.4	15.8
Gh_A08G0825	6.95	9.04	10.48	9.63	8.475	8.365	10.885	9.63333	6.21333	4.485
Gh_A09G1135	3.70667	3.49333	3.74333	37.895	2.35	3.355	4.75	3.97667	4.61	2.73
Gh_A13G1669	7.05333	6.23333	5.17333	17.775	7.765	9.095	11.15	12.22	7.57	5.835
Gh_A09G2258	12.58	13.0067	9.33667	12.775	11.885	10.005	10.56	17.2633	35.54	12.4
Gh_A13G1120	14.15	12.3067	12.32	1.52	16.885	8.805	10.305	12.61	10.1233	17.325
Gh_D01G1343	7.61333	9.18	7.83667	156.95	7.255	4.995	20.465	12.29	2.58667	11.285
Gh_D12G0935	6.11667	11.1567	10.38	6.7	9.045	6.245	5.985	4.63667	7.02	8.045
Gh_D11G1013	17.4867	23.95	25.17	41.285	16.69	23.635	41.93	22.6333	42.0933	15.23
Gh_A11G1242	18.12	36.16	28.25	46.72	19.44	14.125	30.59	20.86	13.4267	25.13
Gh_A10G1518	25.5933	46.5167	31.1467	11.825	32.52	19.28	26.755	19.1233	33.94	37.885
Gh_A13G1719	11.2533	22.01	18.48	1.565	7.9	10.855	6.94	11.48	7.55	3.4
Gossypium_hirsutum_newGene_26515	31.5067	10.8533	15.13	4.025	17.465	31.59	19.425	24.3233	20.8833	27.82
Gh_D11G3254	6.66667	7.51	7.89333	21.385	8.125	6.94	10.885	8.00333	11.32	7.325
Gh_D06G0442	8.12667	5.98333	2.91667	3.925	7.61	7.53	6.455	8.48	18.3633	8.23
Gh_A06G1215	65.4133	66.2633	91.4967	99.79	145.37	65.09	208.335	126.483	74.01	117.77
Gh_D03G1073	11.8967	17.3533	13.7833	6.135	13.98	33.07	24.31	26.77	33.4467	25.09
Gh_A12G1024	10.77	14.3933	11.7233	10.215	7.15	29.605	14.47	20.5167	14.0267	10.115
Gh_A05G1078	12.5133	11.69	10.2533	23.01	14.465	9.345	9.56	15.62	12.6633	11.325
Gh_A01G1913	87.46	247.117	297.023	82.36	104.715	123.86	128.14	115.823	88.4267	149.56
Gh_D03G0378	34.1667	11.67	8.89333	3.475	40.875	32.225	49.165	59.5433	36.7467	19.705
Gh_D09G2016	17.8	18.5267	25.13	324.795	9.635	18.345	50.11	28.5767	23.8067	6.42
Gh_A12G0548	3.86333	1.7	1.61	1.305	2.745	4.06	3.125	3.04333	3.46333	4.555
Gh_D03G1105	2.76333	2.38	2.38	38.2	1.915	2.775	3.755	2.72667	2.67333	2.635
Gh_D13G0052	3.76	3.84333	6.32667	52.145	9.93	3.21	10.935	9.65	4.01667	2.705
Gh_A04G0955	80.56	169.807	100.19	7.895	30.12	98.775	97.4	36.2367	44.7367	14.69
Gh_A13G2334	4.36333	9.08667	9.06333	5.445	11.955	4.18	7.575	7.27	4.71667	4.835
Gh_D06G0720	5.13333	3.96667	4.19333	4.005	2.52	3.49	6.19	3.65667	2.21667	3.595
Gh_A08G2421	36.7333	27.7633	15.5267	38.36	14.99	49.445	38.405	32.6533	32.06	25.04
Gh_D09G0628	22.17	39.09	38.6567	14.385	29.885	27.865	29.82	26.8667	35.12	36.48
Gh_D10G0531	21.2533	78.7067	124.733	77.22	14.485	21.65	161.91	50.0833	40.3067	21.015
Gh_D11G1273	4.72333	6.54667	5.19	1.585	3.63	4.47	3.02	2.96	4.1	4.895
Gh_A09G1886	428.983	127.403	96.1933	16.155	120.27	293.655	151.565	158.017	165.76	234.03
Gh_D13G1771	47.3267	80.6367	59.12	26.415	37.255	45.955	93.235	60.32	85.7133	75.56
Gh_A07G1822	8.03333	8.95667	8.01667	18.145	5.835	8.7	19.81	12.34	12.3133	7.775
Gossypium_hirsutum_newGene_80411	5.46667	9.25333	11.41	3.92	7.1	9.16	10.135	11.09	7.75	6.13
Gh_A08G1955	8.64333	8.71667	6.63667	9.89	5.635	12.43	8.595	9.95	9.27333	5.645
Gh_D03G1150	71.51	5.94	4.05333	2.135	69.435	28.665	38.28	57.43	41.57	91.81
Gh_A12G1846	12.0833	14.61	13.04	7.555	21.765	13	13.265	10.3233	15.09	18.42
Gh_A06G1868	7.82667	6.75	5.91667	1.85	16	6.105	8.79	7.25	9.25333	16.865
Gh_A03G1300	60.5133	87.6167	78.7967	94.525	52.64	93.365	161.725	186.35	24.2233	32.915
Gh_A13G1014	10.27	8.65	6.72667	17.27	12.515	11.7	17.44	18.5833	13.9367	16.08
Gh_A11G0525	10.25	4.49333	5.89	12.035	13.98	15.96	29.52	33.8733	30.9367	14.935
Gh_D11G3268	960.097	623.953	463.747	70.8	821.92	1265.65	1281.08	1709.45	774.973	248.12
Gh_A06G1970	33.5467	53.4267	49.4367	140.09	62.215	21.305	74.18	27.71	46.0467	38.31
Gh_D11G0249	266.493	155.203	96.5967	1.135	166.855	195.245	73.605	162.41	106.78	351.14
Gh_D01G0913	11.74	8.33	5.71	11.68	4.81	14.285	11.47	11.81	16.77	9.225
Gh_D11G2467	5.37667	5.76333	6.33333	65.1	8.95	7.52	12.255	7.57	5.84	6.375
Gh_A05G3957	13.2167	29.6067	30.9467	11.7	34.3	14.62	19.5	15.7	7.81667	17.465
Gh_A09G2068	7.79333	6.14333	3.53	3.505	8.75	9.05	14.015	9.97333	6.08667	10.67
Gh_D08G1276	3.21333	2.05	2.04667	1.87	2.69	3.125	2.215	4.32667	3.77	3.665
Gh_D08G2604	2.69	2.20667	2.30333	7.915	2.68	2.09	2.09	2.82667	3.84333	3.985
Gh_D01G0381	136.79	52.5967	48.5867	12.325	17.05	84.275	79.64	66.8033	56.3467	37.195
Gh_D11G1500	11.6133	18.8133	16.41	3.265	18.3	12.42	13.295	17.6767	10.89	4.56
Gh_A10G0427	14.8567	11.7367	13.68	15.07	32.245	12.39	24.625	20.45	14.3967	21.67
Gh_A13G2278	58.9533	77.03	45.7233	10.395	22.995	121.325	63.215	84.96	6.65	45.58
Gh_D06G0680	7.34333	9.25	11.3633	3.585	8.385	12.61	14.05	11.67	11.1033	3.645
Gh_A05G1600	13.6633	16.29	13.98	25.915	17.145	17.63	21.355	29.0867	11.6267	3.925
Gh_A10G2140	19.16	22.09	16.6633	464.43	20.29	17.72	20.265	17.8433	26.9733	18.79
Gh_D11G1003	8.03333	5.98333	6.16	2.67	6.805	6.405	7.51	7.65	4.44	7.235
Gh_A03G2065	11.8633	13.2333	12.86	85.245	11.96	12.885	17.99	16.3833	14.6033	14.45
Gh_A08G1096	4.90667	5.01333	3.48	2.13	4.77	7.445	6.03	4.31	11.69	2.61
Gh_D13G0532	8.22667	6.58333	6.35667	5.28	8.245	8.145	7.9	8.06333	13.5133	28.765
Gh_A09G0836	37.0667	34.7733	20.4967	1.97	69.005	41.705	34.775	32.5667	91.2167	70.56
Gh_A04G0620	19.23	28.7233	23.61	59.845	23.77	25.23	29.24	28.1467	20.4467	23.09
Gh_D12G0224	1.77	6.95667	10.6233	87.43	2.54	1.255	6	5.33667	6.05667	4.295
Gh_A01G0933	67.8667	61.1567	48.33	57.045	70.64	61.565	61.695	65.3067	158.723	51.47
Gh_D12G2574	36.45	23.8667	29.7867	39.575	52.73	23.235	32.8	35.2133	39.4167	28.245
Gh_D02G0286	5.26333	3.09667	2.41333	3.235	5.185	8.685	5.32	5.78333	5.22667	1.575
Gh_D01G0522	45.4967	139.78	136.7	24.065	87.825	10.285	6.25	4.26	5.07667	11.765
Gh_D01G0347	9.61	16.99	19.64	1.69	18.545	5.985	9.795	5.56333	4.90333	10.475
Gh_A11G3197	9.68	9.17667	8.5	5.735	11.675	12.925	10.82	12.01	12.1533	16.32
Gh_D08G1585	3.89	8.29333	6.89	49.145	8.46	4.135	4.48	3.27333	5.68667	2.37
Gh_A10G0697	6.70333	3.97333	3.50333	2.09	6.185	5.88	5.255	10.1967	18.2833	9.45
Gh_A12G0441	16.5267	11.4367	9.63	95.185	10.055	29.92	26.965	15.66	28.7033	15.455
Gh_A07G0493	5.86	10.0633	12.3467	18.18	9.6	5.175	5.415	5.45	3.87333	7.41
Gh_D08G0121	4.27667	10.8167	11.52	6.53	9.63	5.215	4.91	6.24	3.48	7.07
Gh_D02G1568	5.49	14.39	11	1.57	18.87	7.7	6.265	6.17667	4.61	3.97
Gh_A05G2394	17.0067	13.47	15.9967	4.145	54.98	6.465	6.815	9.78667	2.24667	14.385
Gossypium_hirsutum_newGene_77285	3.15333	5.09667	6.58333	3.905	4.095	3.425	3.59	3.35	3.90667	3.435
Gh_D07G2368	5.94667	9.36333	11.7633	10.075	8.285	3.31	5.395	3.22	2.54667	13.16
Gh_A03G2057	11.0967	19.3667	16.28	15.585	21.285	8.57	10.275	8.63333	15.3	10.445
Gh_A03G1096	41.0867	20.6133	15.11	24.21	38.025	48.17	53.065	48.7067	52.0067	25.16
Gossypium_hirsutum_newGene_49041	3.45	6.79333	6.41	3.015	3.465	6.095	3.53	3.68	7.52333	5.09
Gh_A07G0108	6.55667	6.12333	7.74	27.47	10.4	6.01	7.295	6.36667	8.50333	17.78
Gh_A08G2078	6.54667	5.21333	5.10333	21.405	8.955	4.48	16.1	11.8333	9.18333	12.275
Gh_D12G0503	23.86	31.3967	37.21	52.95	35.79	18.13	22.8	10.6133	27.89	291.74
Gh_D09G1418	50.3333	47.6833	34.9467	105.685	29.91	7.87	12.24	10.5033	9.08667	6.335
Gh_A05G3329	52.3633	98.3233	66.3833	15.06	22.96	75.27	61.975	72.3933	15.1667	21.13
Gh_A11G2168	4.03	9.5	11.1033	58.215	6.155	4.75	16.17	5.89667	1.90667	2.02
Gossypium_hirsutum_newGene_35238	7.71	14.0067	14.8767	4.66	18.08	6.42	7.435	7.62333	11.1167	9.47
Gossypium_hirsutum_newGene_66745	4.38333	6.66	7.52	1.65	4.99	4.79	4	3.64667	3.40333	2.345
Gh_D01G0761	19.46	17.22	14.1967	21.95	41.045	15.205	19.465	23.3233	70.5367	29.835
Gh_A10G1513	51.03	24.9233	21.8233	30.305	39.97	46.155	71.585	62.75	93.3667	54.63
Gh_A08G2002	14.2333	5.23	5.70667	8.18	17.995	7.08	7.17	12.54	15.7867	9.45
Gossypium_hirsutum_newGene_75261	3.1	6.16	7.82667	4.13	3.64	3.085	5.69	2.72	2.71	2.83
Gh_D03G1528	7.88	9.76	8.11	16.995	8.765	7.46	23.555	10.07	5.97	8.695
Gh_A11G0980	4.11333	6.37667	12.09	26.84	11.49	3.53	10.185	7.19	3.18667	7.485
Gh_A03G1991	5.38667	5.34	5.46	2.25	6.525	4.78	4.55	5.44	6.21	5
Gh_D05G3942	7.54333	6.77667	5.68667	4.725	4.2	6.265	6.135	9.75667	10.8533	6.215
Gh_A12G2267	3.37	2.14667	2.11	2.79	4.21	2.97	4.345	3.77667	4.63	4.63
Gh_A12G1670	2.66333	3.18333	3.47333	2.63	1.78	3.81	5.515	3.79667	3.71	6.095
Gh_A13G0190	12.65	11.17	8.97333	2.675	8.795	12.235	16.47	9.19333	13.5333	11.2
Gh_D11G2081	27.5467	42.2	26.41	2.47	6.59	20.215	7.025	8.87667	11.79	19.985
Gh_D05G1002	3.51333	7.84	8.21667	3.48	3.755	3.61	6.1	5.28333	3.57667	5.175
Gh_D12G0208	5.21333	2.19667	3.53	1.605	1.47	6.32	2.995	3.69	5	2.72
Gh_D12G1755	64.8533	112.043	135.477	35.985	114.11	69.925	138.84	112.813	4.89333	77.825
Gh_D05G0641	3.22	4.57	5.65	2.515	6.34	3.01	5.15	4.1	4.00333	4.125
Gh_D05G1344	6.86667	12.27	8.93	14.485	6.37	5.75	13.455	10.0333	6.5	6.37
Gh_D10G2577	6.06	4.27667	3.71667	10.275	4.615	13.24	28.61	20.8533	10.6833	3.085
Gh_D09G1761	4.46667	3.25	2.80667	4.41	3.79	5.165	6.31	6.85	4.08333	3.115
Gh_D05G2792	2.85667	1.90667	1.69667	2.75	3.285	2.96	2.21	2.86667	3.63333	1.805
Gh_D10G0255	17.9733	43.4633	83.6467	103.43	24.5	12.875	32.635	15.5167	10.4167	45.69
Gh_D12G0676	4.51	11.6233	23.8767	12.015	3.805	3.545	8.735	14.1333	2.48333	5.66
Gh_A05G2237	4.84	17.0533	18.79	12.94	10.685	5.15	9.88	6.59667	4.76667	5.825
Gh_A13G0479	2.86	3.06333	3.38333	4.11	3.465	3.16	3.39	3.68	9.07333	3.775
Gh_D12G2578	7.12	6.12	3.41333	6.025	6.03	7.785	9.505	8.11667	7.92	6.805
Gh_D01G0764	14.36	17.8833	16.96	1.485	10.75	12.82	13.92	7.14333	7.88	10.785
Gh_A06G0780	8.54	16.24	18.9867	1.93	9.005	6.82	3.835	3.54	4.68667	8.015
Gh_A05G0678	10.3167	6.50333	4.86667	5.33	5.28	8.93	10.32	8.83	6.65	5.1
Gh_D13G1803	13.18	14.9567	10.9233	3.675	3.77	26.07	18.185	15.3167	13.6567	25.995
Gh_A13G0342	3.22333	6.88	6.74333	164.14	2.735	8.15	4.085	5.33333	15.3	4.485
Gh_D04G0293	4.08667	34.79	63.5167	204.355	4.185	1.92	16.965	7.01667	7.37667	5.715
Gh_Sca004909G05	8.42333	4.48667	4.33333	1.47	7.51	8.775	7.825	10.3433	9.5	9.96
Gh_D08G1188	4.26667	5.56667	4.30333	1.97	4.35	2.465	4.03	2.57667	8.82667	2.865
Gh_Sca132452G01	19.0133	35.6667	32.04	12.7	24.47	25.8	15.95	15.77	13.4967	22.84
Gh_D10G0980	6.48667	5.90667	4.01333	17.47	8.37	6.875	6.795	10.9733	19.22	5.72
Gh_D06G0414	21.52	16.34	14.3667	52.035	19.63	13.82	13.905	19.5933	13.53	10.68
Gh_D01G1675	5.17	7.05333	8.71667	76.755	5.41	4.75	11.185	9.65	9.60333	6.04
Gh_A03G1370	4.51667	3.97667	2.85	4.24	5.705	3.765	3.385	4.22	8.27	7.4
Gh_A05G0522	5.59667	6.65	7.56667	6.41	5.58	5.58	6.73	5.36	5.12333	5.65
Gh_A11G2935	5.28333	10.0433	9.96333	5.865	5.89	5.92	5.27	4.17667	7.85667	4.925
Gh_A03G1010	21.3933	57.3433	83.7233	17.48	26.51	37.04	32.025	41.0333	21.1133	26.775
Gh_A13G0577	48.6367	30.14	26.0133	17.365	41.265	34.04	25.905	45.5	23.6767	62.7
Gh_D02G0391	10.3967	13.3333	9.28667	7.265	17.875	18.095	10.695	19.4433	29.12	17.775
Gh_D11G3362	19.2933	15.2433	15.1033	60.6	13.56	15.285	42.885	38.9233	24.4733	20.02
Gh_D07G0555	8.93333	12.2033	9.43667	7.005	9.065	15.43	10.375	12.3733	8.20333	6.665
Gh_A01G0594	3.50333	4.57	4.36	3.245	6.88	1.93	2.97	5.23333	6.15667	12.63
Gh_A12G0495	7.29	11.7633	12.2833	28.54	13.125	8.42	12.91	4.31667	18.0033	191.39
Gh_A12G2456	6.52333	12.36	16.9667	4.575	14.175	7.715	3.945	6.20333	4.38667	4.76
Gh_Sca129664G01	27.8	31.18	48.04	56.655	15.93	14.625	22.5	30	31.2133	25.855
Gh_A05G2941	25.1	47.7567	36.7733	23.08	8.235	45.86	47.025	25.9633	41.6167	13.705
Gh_D08G2013	9.44667	8.15	9.7	21.39	7.9	7.185	15.545	12.31	7.42333	4.55
Gh_D05G0216	10.75	9.81	9.64667	1.92	9.445	12.06	10.015	8.98	6.53667	10.72
Gh_D01G1241	20.5267	20.0467	12.9833	1.535	20.955	17.745	18.965	29.5067	19.9333	12.405
Gh_A08G0349	29.4167	54.13	86.2167	135.62	48.735	17.77	35.3	22.7333	17.4867	23.175
Gh_A01G0811	30.3233	17.34	27.1367	145.09	28.46	17.48	18.62	19.3833	11.0167	71.07
Gh_A06G1427	3.92667	6.64333	8.81	41.74	2.105	6	10.91	6.33	5.35	2.265
Gh_D13G1954	4.39	8.72667	7.36667	2.92	3.615	5.21	4.455	3.56	7.61	4.445
Gh_D01G0008	43.6733	36.9267	43.4833	90.425	54.05	33.165	69.75	107.757	12.9867	44.865
Gh_A08G1246	9.90667	15.63	12.5567	3.655	13.425	8.965	5.395	6.45333	13.0767	9.5
Gh_D02G2302	6.24667	5.70333	6.65333	2.3	7.205	5.885	4.09	4.88	4.80333	9.82
Gh_Sca004880G01	12.1233	8.97	9.33	2.3	14.825	9.37	8.015	15.7067	6.20333	15.6
Gh_A11G1913	4.61333	5.42	6.66333	15.045	3.905	4.18	2.305	3.58333	12.7933	5.335
Gh_D02G2362	15.47	19.6467	16.43	120.66	13.44	19.295	54.01	24.6067	18.95	19.78
Gh_D13G0120	8.13	7.92	6.85667	15.63	3.27	9.77	6.76	16.07	28.73	5.395
Gh_D09G1866	4	5.97	6.41	1.905	3.655	3.24	3.04	2.92	2.44667	2.95
Gh_D10G1149	257.617	89.0833	80.1067	43.91	182.62	234.5	203.74	206.697	143.083	184.99
Gh_D04G0243	5.23333	3.76667	3.76	2.845	4.885	5.735	4.105	4.46333	6.16667	2.6
Gh_A05G1630	4.54333	7.77667	11.4167	1.48	15.285	3.61	2.46	1.58	4.85	13.77
Gh_D09G0913	9.72333	15.2233	16.8733	2.37	6.72	6.83	6.335	5.77	6.22	7.47
Gh_D03G0297	29.5	24.59	25.37	2.605	24.705	20.295	17.45	16.6533	18.72	27.53
Gh_A06G0950	12.5933	16.0833	26.7867	38.89	18.675	21.945	51.99	31.0367	22.38	14.905
Gh_A05G1236	12.6233	24.9533	25.63	4.54	19.045	12.345	18.72	16.69	8.28	6.475
Gh_A06G1588	3.74667	9.98	16.27	21.77	15.995	3.435	4.265	3.87333	2.96333	4.43
Gh_D05G0387	27.5733	42.0833	46.0167	8.925	19.685	33.465	43.89	15.7833	8.8	11.165
Gh_D01G0370	3.4	3.53	4.39333	13.9	2.525	2.435	5.295	3.75	6.25667	1.88
Gh_D03G1283	3.98	9.75	14.09	46.055	9.025	2.425	3.53	2.81	3.04	4.095
Gh_D05G2484	4.45667	30.8467	61.39	120.795	6.05	3.715	25.565	12.3467	5.38333	6.37
Gh_A13G0294	147.723	111.137	105.74	360.22	134.965	141.58	96.28	280.6	755.023	261.615
Gh_A12G1339	4.18	7.84	11.7067	21.255	6.235	3.15	5.16	4.03	2.69667	6.72
Gh_D05G2202	10.5033	32.17	48.44	48.36	27.985	17.875	43.055	31.31	26.9733	8.79
Gh_A09G1997	3.06333	8.21	9.40667	1.47	5.835	2.895	3.95	2.67667	4.81667	4.705
Gh_A01G0802	2.34	1.91333	2.34	7.675	3.295	1.625	1.71	2.29333	3.79333	2.385
Gh_A11G1380	249.527	88.9367	68.1167	5.9	209.915	211.56	151.925	202.347	204.94	165.395
Gh_D11G0887	3.06333	5.13667	5.33333	5.56	5.09	1.805	3.31	4.54	2.31667	6.83
Gh_A12G1370	9.87667	8.99333	9.98667	9.945	5.555	9.295	9.575	6.61333	9.83667	5.31
Gh_A05G1568	3.01	2.87667	4.78	15.9	5.105	2.97	10.705	3.61667	4.45333	21.27
Gh_A05G0034	3.32	3.68333	6.49	13.255	4.45	3.28	6.015	5.87667	4.36	3.605
Gh_A12G0981	8.85	8.58	8.81333	8.625	16.81	7.355	9.575	11.9333	7.06333	9.85
Gh_D05G0247	25.1767	56.6833	53.6433	14.12	59.805	37.84	42.815	36.9833	21.6133	36.385
Gh_D02G2073	4.93	2.34333	3.24	9.32	5.115	4.595	4.205	6.34667	3.63333	3.475
Gh_A05G3768	3.19667	5.08667	4.54	2.555	4.975	3.905	2.555	3.12333	4.28333	2.26
Gh_A10G0035	7.45333	14.6733	12.97	4.185	11.905	9.11	7.99	6.53333	6.09333	11.21
Gh_A05G3986	5.13333	2.64333	2.26667	1.165	5.295	3.49	1.805	2.64667	4.99	4.595
Gh_D13G2427	3.44333	3.15	4.71333	20.105	3.565	5.4	10.42	8.26	5.52	4.965
Gh_A09G1294	54.1467	48.1133	31.93	97.175	40.755	53.705	94.6	69.5967	24.3767	28.775
Gh_D12G2822	534.103	416.937	236.723	239.395	488.64	767.02	563.26	697.07	846.46	514.25
Gh_D03G0306	3.84	3.61667	6.34333	1.99	4.575	3.495	3.035	2.06	4.36667	3.655
Gh_A01G2126	13.7667	12.99	7.47667	20.325	13.14	21.29	21.605	16.7567	20.8967	16.04
Gh_A05G1283	3.54333	8.72	13.1333	37.635	4.12	3.735	6.745	3.66667	4.01333	3.525
Gh_D05G3506	22.65	23.14	28.9167	245.655	29.895	23.765	101.63	90.2633	47.9233	23.42
Gh_D05G1913	10.28	28.98	22.7233	22.21	6.165	4.045	3.7	2.20667	3.92333	25.935
Gh_A09G1760	10.3633	19.59	30.7133	56.98	9.28	13.73	52.11	20.2633	26.0867	11.565
Gh_Sca066990G01	7.72	4.12	5.97333	4.485	7.485	9.7	12.755	16.1733	20.8	5.21
Gh_A11G0944	9.30667	14.55	15.7867	22.865	11.06	8.55	12.18	5.80333	6.28	7.665
Gh_D06G0994	16.9967	12.1167	12.3367	2.095	21.735	13.52	10.395	11.3133	13.67	8.575
Gh_A11G1537	2.53	2.98	3.67333	26.11	4.33	3.355	10.345	9.76667	7.35333	3.02
Gh_D05G1003	135.317	22.6367	14.9767	5.725	149.95	92.485	111.74	74.21	206.19	288.13
Gh_D05G2011	81.57	43.1967	47.9433	226.865	48.185	53.725	76.535	67.94	34.6567	88.365
Gh_A02G0324	9.50667	10.9367	10.6133	2.62	11.38	9.715	6.405	5.49667	11.75	8.18
Gh_D12G1207	13.4167	4.9	3.26667	5.02	14.18	11.38	10.655	7.51333	9.07	5.765
Gh_A01G1321	2.38667	4.05667	4.61	15.72	4.305	3.4	3.345	8.72	16.42	2.435
Gh_D06G1454	23.58	23.2767	16.69	16.16	25.305	23.98	26.5	32.1633	34.7167	24.4
Gh_A11G0827	13.37	5.01	3.93	5.82	3.71	11.08	7.205	4.35333	5.64667	6
Gh_A03G0228	11.2467	4.2	4.03	17.65	4.355	7.085	11.24	7.3	9.94	3.78
Gh_A13G1080	61.9633	59.7	74.8167	34.805	60.83	63.87	112.035	81.2667	53.5233	52.695
Gh_A06G0033	6.56333	13.2333	23.3033	99.88	7.375	5.52	16.31	13.2267	7.46667	5.5
Gh_D08G2468	17.3733	9.82667	11.61	10.075	24.495	15.03	13.44	20.6367	19.99	18.6
Gh_A05G0138	3.62667	5.29333	6.89333	3.42	2.905	2.34	2.045	2.08	2.97667	2.445
Gh_A03G0291	4.26333	13.5333	21.0167	39.355	5.36	2.92	12.39	3.15	4.24333	4.315
Gh_D03G0256	44.37	83.1767	68.2933	91.055	29.44	35.39	87.05	31.9867	27.6667	35.635
Gh_D07G0595	7.83	14.0733	9.86	2.26	6.715	10.15	8.455	8.44	12.6167	9.44
Gh_D05G2160	103.157	162.163	131.223	89.72	62.3	54.96	60.385	87.6933	45.88	62.8
Gh_A07G1951	17.1233	21.1767	15.96	1.88	15.135	32.755	12.415	16.29	17.2933	7.855
Gh_A03G1682	23.8167	14.7533	17.04	4.02	13.65	42.485	39.9	18.8833	30.57	14.69
Gh_D12G1581	2.29333	1.81333	1.56333	3.49	1.835	1.635	1.67	1.62	3.67333	2.375
Gh_A01G1890	33.3067	36.4933	40.3533	10.73	34.725	42.755	47.66	37.9967	52.2733	57.36
Gh_D13G2498	3.55	4.38333	4.23	3.24	3.445	2.755	5.655	6.64	5.01	3.095
Gh_A01G2041	110.133	46.2033	32.93	16.995	64.02	111.085	105.54	129.203	58.47	33.295
Gh_A07G1798	5.15333	9.87333	38.83	182.44	8.655	3.02	4.33	3.77333	2.80333	2.045
Gh_A06G1917	2.34667	3.86	4.95	4.47	5.41	3.34	2.91	2.89667	2.83	2.475
Gh_A02G1788	12.74	8.33	10.38	16.83	13.395	9.545	7.66	5.82667	8.81	176.845
Gh_A08G0782	6.54	16.67	25.1067	177.17	4.65	10.915	28.26	16.7233	10.7	4.8
Gh_D04G0612	19.7133	28.0167	51.1067	19.515	50.19	16.42	29.995	32.8	18.36	19.3
Gh_A04G0649	14.5967	12.59	10.89	3.165	6.68	10.195	9.87	11.9667	12.3167	8.49
Gh_D11G1556	6.01333	6.94667	7.57667	3.75	8.555	5.62	4.845	6.28667	7.06	5.17
Gh_A13G0609	9.8	12.9933	9.40333	163.01	7.2	11.155	11.12	10.8067	17.54	11.775
Gh_D05G2083	9.44333	8.48333	7.39667	10.57	8.475	8.54	9.99	7.96	15.08	26.715
Gh_D04G1367	14.4433	8.54667	6.95667	3.915	14.205	9.825	11.68	10.2833	17.34	13.405
Gh_D05G0264	8.45667	6.89	6.23333	4.4	4.995	6.83	9.11	14.1467	4.57	5.465
Gh_D02G2032	7.94	8.15333	17.2	41.25	12.63	3.4	4.575	3.94667	5.82333	5.735
Gh_D13G2051	3.06667	6.51667	9.89667	4.205	1.78	3.71	4.295	4.41	4.69667	1.99
Gh_A02G0870	4.45667	6.53333	4.49333	8.58	3.45	5.255	5.245	4.00333	2.91667	4.69
Gh_A09G1283	18.21	6.89333	4.56667	28.64	5.565	21.335	25.93	23.7533	34.3767	7.115
Gh_D05G2550	9.62	9.10333	12.0633	33.15	9.03	13.535	18.395	28.9267	13.7467	5.15
Gh_A11G2746	6.49	14.5533	13.1033	7.335	12.36	6.925	6.655	7.61333	15.4833	11.92
Gh_A02G0671	6.05	11.13	15.1733	77.585	13.73	2.895	7.58	5.89	4.66667	5.13
Gh_D09G1318	4.07333	6.25	4.07	1.43	7.075	8.275	7.325	8.65333	9.4	5.27
Gh_A12G2523	7.66	7.70333	9.69	38.66	7.29	5.36	15.19	14.8967	18.4467	8.135
Gh_D13G1391	9.49	8.20667	7.18667	1.41	12.32	5.72	5.885	6.38	9.57333	12.055
Gh_A13G1195	8.31333	6.27667	6.19667	5.7	3.94	6.46	10.96	8.88667	12.3333	8.8
Gh_D07G1437	25.3833	34.0767	39.56	6.855	15.675	25.065	22.735	19.8533	32.29	24.535
Gh_D09G2399	2.62667	5.29333	7.22667	3.01	2.83	3.66	2.615	3.74667	4.71333	2.12
Gh_A05G1712	10.9333	23.2733	17.4267	2.915	14.595	13.5	13.05	11.5933	20.13	15.63
Gossypium_hirsutum_newGene_52037	6.87333	13.59	18.0367	6.265	8.27	6.185	8.615	7.8	5.48	25.15
Gh_A06G2071	5.69667	5.76	4.99667	7.75	8.255	3.065	4.825	6.29333	3.58667	2.98
Gh_A13G1464	337.49	350.153	268.583	1023.82	412.935	309.565	352.65	468.263	329.047	309.4
Gh_D05G1768	30.5567	90.64	85.36	43.71	28.455	30.05	31.135	27.0767	30.59	41.105
Gh_A05G2294	5.36667	6.25667	5.32	15.205	2.05	3.465	4.735	4.15667	5.03667	3.895
Gh_D12G1077	20.3733	18.3467	14.6633	5.55	8.805	20.59	10.465	34.06	36.71	19.38
Gh_D01G0215	9.61333	5.96	5.58	10.695	7.195	8.305	8.515	7.95667	12.5467	8.175
Gh_D12G2154	8.5	2.73333	3.41333	9.88	7.985	9.27	18.785	19.4567	14.55	7.07
Gh_A05G1713	26.5967	47.8467	38.9467	3.875	17.73	29.75	22.97	17.2433	25.5767	22.64
Gh_A12G2208	3.62	1.79	1.73333	1.82	1.855	2.925	1.95	3.33333	2.84333	3.03
Gh_D06G1695	40.4333	26.7467	22.03	119.005	23.45	53.89	57.525	58.48	46.16	19.44
Gh_D09G0197	69.0167	106.723	71.4067	92.09	38.87	88.73	48.985	46.9267	75.0133	24.86
Gh_D11G1123	6.67333	15.09	22.84	1.695	15.8	8.815	10.12	40.83	2.73333	7.66
Gh_D09G0953	6.49333	11.9767	14.6967	79.205	7.335	5.965	13.65	6.64	8.93667	6.785
Gh_D01G1683	45.7133	42.62	21.7367	384.145	15.305	85.87	38.51	107.46	109.603	11.555
Gh_A03G1057	17.9367	12.1767	8.08667	9.655	14.6	17.565	21.105	17.4367	17.47	16.62
Gh_A11G1887	53.11	38.06	20.51	10.29	21.645	39.12	15.385	18.7933	29.6533	78.875
Gh_D05G1893	13.1267	10.1667	8.75667	130.22	19.715	12.155	37.95	31.8167	24.3633	20.075
Gh_A11G1713	7.71333	4.62	3.58	1.175	6.79	5.425	5.33	6.37	5.87667	6.72
Gh_D08G2105	14.6433	18.42	16.1467	2.525	26.6	17.61	14.305	18.65	5.10333	53.815
Gh_A12G2300	2.09333	2.31667	4.71333	19.415	6.75	1.09	1.9	2.44	6.00333	2.795
Gh_D11G1353	50.6	14.3933	13.1667	13.745	43.15	66.325	42.15	78.9	67.11	41.205
Gh_D02G0433	707.77	809.357	674.06	1071.33	523.91	538.59	651.97	564.753	1073.89	777.435
Gh_A09G2089	15.66	15.6	15.9367	31.12	8.17	23.26	35.325	27.2633	24.8533	5.225
Gh_D13G1025	11.79	24.33	25.2433	4.92	15.27	13.3	10.105	11.74	16.9133	8.67
Gh_A09G1816	23.8767	15.74	14.1267	14.14	25.625	39.86	51.56	34.96	30.6267	15
Gh_A02G1471	52.2433	26.0967	20.2733	5.98	42.39	58.02	36.225	74.4067	51.9467	22.89
Gh_A08G1821	85.8567	11.82	7.23667	8.505	115.22	55.33	40.97	40.1867	108.39	87.48
Gh_D09G1336	4.48667	4.43	12.03	14.4	5.985	4.41	3.37	4.20333	7.68667	4.675
Gh_D02G2411	8.96333	14.3467	22.2467	26.815	13.895	7.25	12.145	12.5767	10.7833	8.87
Gh_D10G2159	45.31	27.25	26.24	1.93	58.185	52.54	35.01	55.8	41.87	25.85
Gh_D01G0213	4.45	2.25	2.96	6.73	3.515	3.715	6.955	3.42	4.26333	3.305
Gh_A12G2402	8.85	7.11667	6.30333	2.06	7.38	10.695	7.06	8.98667	6.67333	9.52
Gh_A10G0874	4.49333	4.89333	6.79667	4.81	4.165	4.96	4.3	4.84333	4.92333	4.215
Gh_A06G1539	2.83	6.54333	5.49333	38.295	4.71	2.575	11.645	6.47	6.96	3.36
Gh_A09G1221	11.7933	16.18	17.1267	30.19	6.215	24.945	73.93	43.1367	33.0867	6.485
Gh_A05G1310	10.9067	5.04333	5.21333	10.61	6.39	17.01	11.765	14.7667	19.4533	24.225
Gh_A13G1484	29.3067	24.0333	16.6767	19.09	22.055	36.275	28.875	29.6033	28.1033	21.75
Gh_D05G0114	29.9167	18.0067	21.63	41.88	21.37	42.13	23.87	18.1433	58.1367	170.855
Gh_D01G1886	9.25	27.5733	21.8967	60.23	8.72	5.29	4.095	2.14333	4.94667	10.045
Gh_D02G1762	4.32333	3.62333	4.12667	25.865	12.5	4.985	5.175	9.07667	4.49333	7.595
Gh_D03G0548	32.57	25.76	23.0067	63.58	45.085	33.605	49.935	60.5567	51.41	43.51
Gh_A05G3964	16.2767	14.39	12.8467	27.87	27.93	15.7	17.295	20.0967	25.8933	24.055
Gh_A11G0126	6.91	2.61	5.60667	5.06	3.4	5.615	6.56	8.39	12.46	3.06
Gh_A13G0613	10.2967	14.2433	9.53333	170.765	6.005	9.805	9.85	8.49667	15.74	7.605
Gh_D13G0888	5.34667	4.49667	4.37	6.36	8.355	5.72	4.68	8.59333	8.14333	3.4
Gh_A01G1712	3.89333	5.15333	6.84667	141.985	4.27	2.655	32.865	15.73	6.49667	4.285
Gh_A11G0058	11.6967	4.32667	3.79667	6.96	8.865	9.005	9.605	14.5433	8.60667	11.25
Gh_D07G2326	6.80667	6.48667	5.59667	82.18	7.425	8.265	8.765	8.64667	9.94	7.695
Gh_A05G2615	3.04667	1.84667	2.09333	2.47	6.265	4.35	2.86	8.11667	3.16667	2.45
Gh_D11G1115	60.5533	50.5433	72.39	5.81	44.765	65.96	59.265	37.6833	29.89	58.86
Gh_D06G0350	5.73667	5.78	6.46667	4.465	7.185	4.745	19.095	11.09	9.32667	3.07
Gh_D07G1777	17.8167	20.7033	18.48	27.4	2.27	29.48	20.775	22.4567	12.8767	7.615
Gh_A05G1067	5.09	15.3333	17.0033	7.995	12.99	5.025	9.765	8.41667	4.15333	13.385
Gh_A01G1793	25.0533	16.75	14.8133	8.59	44.605	21.92	22.785	28.5567	50.14	66.555
Gh_D01G1585	33.9133	29.69	20.3133	45.26	31.535	38.59	43.22	37.7233	36.5567	33.485
Gh_A04G0687	12.64	8.79333	10.9333	6.37	14.755	10.7	15.105	12.8967	19.9967	19.35
Gh_D02G0898	47.8667	42.0233	32.8567	7.31	66.39	56.39	40.595	53.36	51.2133	48.125
Gossypium_hirsutum_newGene_40846	13.5867	6.51333	6.77667	5.4	8.485	17.14	24.05	35.2167	11.64	18.585
Gh_A04G0889	14.99	20.73	19.8133	49.285	16.975	13.955	27.26	16.3733	10.8833	11.81
Gh_D03G1250	47.2867	53.8933	56.8233	3.49	52.68	65.045	19.71	27.7967	39.4867	31.175
Gh_A12G0494	8.55	5.92667	4.92333	12.77	5.58	11.58	6.165	11.5167	10.1667	4.715
Gh_D13G1346	9.68	11.4667	12.95	1.825	14.93	9.68	7.24	5.84667	2.97	9.805
Gh_D09G0732	36.3033	24.44	25.5233	5.15	19.15	21.14	18.835	16.7933	18.36	12.4
Gh_A04G0196	5.35667	73.24	124.627	303.85	5	3.76	75.425	15.7167	7.72333	3.79
Gh_D11G0251	880.373	351.183	245.22	9.19	396.39	639.32	468.865	775.613	628.363	1383.26
Gh_A13G1289	4.21	4.98	6.47333	2.605	5.515	2.655	3.15	3.42	3.44333	3.7
Gh_A07G1593	49.4267	11.6033	10.71	22.87	15.76	40.805	27.74	31.1467	25.9	64.79
Gh_A13G0547	3.05333	3.04	8.34333	5.975	2.665	2.215	2.73	2.65333	4.30333	4.1
Gh_D05G0161	162.963	197.277	184.193	12.25	104.05	237.165	164.24	152.937	284.017	175.55
Gh_D07G0026	9.42667	8.52	7.49333	12.705	9.42	7.865	10.385	7.36333	4.13667	5.355
Gh_A05G0194	15.86	10.2667	7.90333	2.53	16.7	13.24	24.08	16.7833	11.87	12.21
Gh_A08G2541	4.71333	3.59	2.91333	1.32	2.54	3.76	2.895	3.17667	5.24333	6.01
Gh_D09G2141	8.87	21.6267	24.81	76.62	16.205	1.85	6.535	3.02333	3.76333	5.56
Gh_D03G0608	5.03333	7.94	7.29	1.05	6.785	4.495	4.02	3.21	1.8	2.965
Gh_D11G1586	3.37333	2.77	4.18333	6.605	4.685	2.26	2.06	2.9	6.91667	44.84
Gh_D06G1747	6.42	8.98333	10.24	33.765	13.45	7.015	36.885	12.16	20.2567	10.015
Gh_A11G2079	1.94667	2.53	2.35	2.015	3.365	2.465	1.715	1.68333	3.06333	2.13
Gh_A10G1314	5.58	8.27	8.29333	6.145	2.725	6.33	6.445	6.38667	4.29333	1.49
Gh_A08G0714	42.3367	16.35	14.3967	37.11	34.775	50.37	45.185	48.3567	74.8133	23
Gh_A09G0207	2.58333	3.71333	3.51	2.83	6.285	1.71	2.735	2.82333	4.12	3.265
Gh_A07G1680	5.93333	8.22667	7.65333	8.4	6.785	10.67	7.195	8.35	9.74333	5.48
Gh_D08G1333	8	12.37	13.45	49.135	8.125	8.955	7.835	7.88333	8.84333	8.025
Gh_D04G1155	46	31.6867	23.28	3.2	23.08	79.885	45.035	52.5233	29.6633	46.64
Gh_A08G1678	10.6433	24.5933	26.74	7.945	21.745	13.07	12.205	16.01	13.02	11.92
Gh_D03G0311	96.98	51.0533	57.2667	159.205	53.635	119.365	113.28	120.417	128.253	41.095
Gh_D03G1418	2.39667	2.76	4.12667	1.39	6.155	1.66	1.985	2.06	3.71333	4.615
Gh_A05G2816	6.14667	4.49333	3.67667	59.75	10.18	7.205	17.17	9.87	6.65	8.5
Gh_D10G0773	23.2767	25.11	26.8367	34.03	16.545	18.545	43.57	29.4833	9.03333	25.69
Gh_A07G1958	4.63	5.02	6.03667	3.445	4.15	2.895	3.395	3.31	4.19	1.54
Gh_D01G0027	8.84667	12.75	15.0267	19.615	10.49	11.34	31.735	30.3933	22.3267	7.395
Gh_D12G2188	40.1833	96.2567	49.3833	409.68	12.34	122.435	64.72	61.1633	125.183	49.67
Gh_A04G0068	33.4267	30.31	37.7467	38.54	67.185	35.455	67.5	95.9167	129.12	52.205
Gh_D09G2352	10.58	23.8667	37.69	25.35	31.405	16.6	18.485	23.3467	20.9667	15.76
Gh_D07G1349	21.47	16.7367	14.4933	52.75	32.38	25.745	22.37	26.64	17.66	26.26
Gh_A06G0268	25.3367	14.9967	25.3567	12.285	41.375	9.05	9.71	29.2633	10.9467	29.245
Gh_D07G1546	22.3567	6.55667	7.13333	1.375	24.665	19.885	15.99	17.58	23.4567	22.325
Gh_D12G0736	9.05667	9.74667	17.42	13.88	8.48	8.13	6.58	12.97	7.17333	5.74
Gh_D03G1698	10.6967	4.48	4.93667	24.44	6.595	11.07	10.665	10.77	8.02333	8.3
Gh_D01G1561	4.20667	3.46333	2.29333	14.09	2.32	6.055	4.61	3.93333	5.77333	3.23
Gh_D07G0654	8.37333	13.72	12.2967	4.16	19.475	7.35	10.435	11.48	7.30333	6.4
Gh_D02G1721	13.25	12.6533	14.6533	37.475	19.16	17.045	24.7	16.7133	12.0433	12.48
Gh_D10G2073	5.96667	3.90333	2.91	2.22	3.795	5.85	3.08	4.44	8.17667	5.78
Gh_A12G2349	8.18333	10.0233	17.03	3.145	7.01	7.615	19.6	21.2767	9.93667	4.41
Gh_D09G0820	3.52667	2.58333	2.75	5.035	4.425	2.625	2.5	2.63333	5.93	4.535
Gh_A06G0526	2.98333	4.26	3.67333	25.22	5.405	3.095	3.67	5.23	7.25667	3.52
Gh_A03G1662	4.33	6.34	10.39	6.065	5.815	2.875	8.255	4.42	4.02667	4.94
Gh_A06G1963	2.44667	3.63333	5.82	4.01	3.925	2.185	3.075	2.46	2.25	3.035
Gh_A11G1202	7.69333	7.12333	7.02667	5.675	9.91	8.48	15.365	26.0533	12.68	13.29
Gh_D11G0317	37.5733	16.8233	8.34333	11.225	30.63	24.495	39.495	48.7833	156.823	55.29
Gh_A13G1792	17.4767	19.65	22.4633	72.41	28.83	29.255	43.86	50.1767	56.5167	41.08
Gh_A03G0066	18.9133	10.07	12.59	10.125	63.57	5.945	2.94	6.80333	10.2633	14.435
Gh_A10G0254	2.95	4.53667	5.72667	10.845	2.225	2.905	4.98	2.56667	4.69333	13.43
Gh_D12G1736	10.19	10.0533	8.7	6.25	8.375	13.585	9.61	16.21	12.66	7.145
Gh_A05G2228	3.8	2.44	1.65	7.485	3.965	2.91	2.365	2.99	4.45667	3.8
Gh_A01G1303	15.09	21.92	14.1	5.48	2.985	39.515	8.705	9.27	22.2833	18.47
Gh_A12G0899	9.01333	6.31333	4.15667	4.915	2.57	21.25	10.9	10.7267	8.06	3.195
Gh_D01G2168	8.85333	15.91	27.88	149.935	18.99	9.115	14.255	26.9967	15.4667	8.42
Gh_A02G1504	3.27	1.74667	1.96667	2.08	3.52	3.655	3.005	3.09	3.64333	2.92
Gh_A05G3345	19.47	21.4333	21.7767	17.395	10.425	21.975	38.68	28.27	28.0767	11.31
Gh_A05G0919	74.92	12.8233	8.45333	5.475	81.255	83.825	96.485	52.9033	125.433	181.97
Gh_Sca084090G01	14.8933	22.3467	15.43	14.395	4.32	31.475	16.81	10.8033	13.6733	14.72
Gh_D03G0385	16.7733	9.80333	9.27	5.71	11.19	19.44	21.565	31.2133	32.12	6.71
Gh_A08G1071	26.6667	18.27	22.4267	146.695	59.965	21.93	30.465	38.29	15.88	26.34
Gh_D10G1691	21.6833	69.9233	52.8833	66.11	15.18	39.67	40.445	38.5367	19.95	9.745
Gh_A10G1843	22.4567	17.4567	18.9667	2.545	10.905	20.45	12.955	16.5933	7.9	31.92
Gh_D08G0109	5.26	9.76667	14.9133	19.34	14.93	2.77	2.82	2.47333	4.41	4.235
Gh_D05G3564	50.9	18.76	21.81	29.375	19.61	66.23	63.745	40.0233	24.0733	23.68
Gh_A01G1739	3.71667	2.83667	1.60333	64.39	9.795	3.555	5.46	5.26	8.06333	8.375
Gh_A02G0956	2.99333	4.30667	3.63333	7.02	5.68	2.33	2.94	2.59333	2.20667	3.905
Gh_A09G1693	3.07667	2.71667	3.88333	5.14	4.32	3.275	3.6	4.86	4.98	1.825
Gh_A11G3170	3.87333	5.03667	7	11.11	6.99	3.74	3.2	3.16333	4.31667	8.32
Gh_D03G1175	27.2	37.2333	35.5367	93.515	59.415	15.905	33.285	17.1367	20.48	31.88
Gh_A09G1335	10.0233	12.0867	14.99	35.11	12.935	10.86	13.405	12.4367	15.21	35.03
Gh_A04G0942	32.04	38.3367	35.9767	28.35	38.435	43.69	37.175	38.4133	41.5033	42.595
Gh_A05G0361	6.94667	9.21333	11.4867	13.725	13.605	8.68	13.215	12.5633	5.50667	9.47
Gh_D01G0907	42.6033	33.6833	32.4033	8.465	30.17	42.615	32.805	34.9433	44.6433	24.71
Gh_A12G0137	24.2433	15.65	11.01	11.97	23.455	24.625	24.925	28.57	25.72	28.36
Gh_D10G2567	17.4633	32.91	26.7133	1.51	20.59	16.605	8.455	9.04	11.72	22.7
Gh_A10G2239	80.6033	30.6867	15.7233	5.96	53.08	66.93	61.135	70.0433	108.523	54.215
Gh_A13G0540	3.06	3.53667	4.03667	1.64	3.455	3.485	2.26	2.13333	4.36	3.445
Gh_A09G0972	148.113	215.423	188.07	191.055	279.815	175.105	347.51	310.73	182.397	169.02
Gh_A11G1963	158.423	98.01	57.5067	36.53	71.29	165.595	206.78	163.443	87.0633	70.54
Gh_A04G0265	40.1133	130.577	159.173	34.345	88.16	62.425	67.585	56.5033	53.7767	30.775
Gh_D12G2070	4.85333	6.35333	5.19333	3.095	3.97	4.65	2.66	4.45667	7.68	4.865
Gh_D05G1865	5.86333	7.68	9.22333	3.495	8.115	4.505	5.26	3.89667	3.33333	5.655
Gh_A02G1219	4.26	4.81333	5.16667	7.655	9.205	4.26	3.875	6.03333	2.04667	3.895
Gh_A05G0620	5.31	6.53667	7.50667	12	6.985	4.355	9.615	10.38	8.26667	13.62
Gh_D13G1103	6.43	11.33	9.80333	15.57	10.13	5.51	10.615	9.31333	5.86	9.065
Gh_D03G1591	17.4967	18.0367	28.03	32.28	69.795	5.295	9.065	5.69333	18.0133	15.55
Gh_A03G1481	116.797	92.4733	74.6833	56.6	181.35	104.495	99.665	123.97	139.883	829.255
Gh_A05G3884	4.15667	6.34667	7.77667	1.19	9.67	3.355	2.635	1.79667	2.99333	6.125
Gh_A08G1031	39.8633	54.89	40.1767	58.545	33	44.96	33.675	27.1833	68.6467	60.205
Gh_D08G0223	2.78333	2.12	2.46	2.305	3.39	2.245	1.225	1.69667	4.46	3.39
Gh_A11G1099	41.9067	15.0933	14.6867	2.515	85.21	37.855	30.8	21.9533	25.5467	103.865
Gh_A11G2110	65.5633	90.7167	88.2633	7.245	107.69	51.92	30.705	80.3167	40.4033	69.29
Gh_D08G0842	3.76333	5.86667	5.17667	3.475	4.49	3.065	4.095	2.54667	6.71	4.555
Gh_D04G1402	19.75	11.3967	15.8367	56.27	19.44	29.3	45.18	47.4767	17.2033	19.09
Gh_A05G0811	71.6633	74.3	88.81	16.985	66.525	79.675	75.16	87.4533	73.79	148.29
Gh_A05G0363	7.34	10.2633	8.63	1.555	7.9	6.63	6.19	3.34333	10.3433	8.005
Gh_A01G0537	10.5367	10.57	10.8467	16.935	9.165	3.12	8.135	8.76	3.41	7.04
Gh_D13G2513	227.49	260.053	134.927	553.095	215.46	202.06	282.525	181.38	158.993	480.89
Gh_A11G1127	27.62	52.0467	31.4167	4.775	44.35	40.26	29.47	29.94	43.5867	27.885
Gh_D02G1410	15.4733	37.95	57.0367	20.785	20.935	19.57	17.885	20.4567	10.4733	9.14
Gh_A11G0233	225.07	137.66	103.853	2	191.46	158.505	88.93	141.123	155.143	317.84
Gh_A05G1984	10.9433	6.56	6.91333	13.205	9.26	11.03	11.62	14.6733	15.0733	16.04
Gh_A12G2012	12.35	27.7167	18.23	167.87	5.09	27.835	24.71	26.65	56.56	13.85
Gh_D07G0339	5.42	3.88333	3.54333	2.905	9.84	8.325	5.295	4.83667	5.09333	2.22
Gh_A11G0950	9.68667	12.1067	5.31667	20.485	30.88	5.135	12.625	21.4067	11.94	13.035
Gh_A12G0933	37.2633	18.5233	12.6133	1.565	45.015	22.765	18.575	22.9733	25.6033	30.27
Gh_A10G0291	41.69	41.0267	37.2967	7.32	36.11	36.575	33.155	16.5933	5.37	31.4
Gh_D11G2151	12.88	18.9033	12.2233	2.84	4.9	9.875	5.93	8.53	22.9367	7.985
Gh_D08G1352	38.0533	29.42	39.03	161.625	48.27	30.07	37.19	36.8767	17.2233	25.035
Gh_D04G1620	4.23	17.94	37.1667	53.395	8.99	7.15	7.225	7.41667	5.68333	15.825
Gh_D13G0188	3.77667	5.29	3.50333	4.515	2.165	28.005	10.92	7.90333	11.6633	7.15
Gossypium_hirsutum_newGene_83750	1.51333	6.45333	14.27	3.405	3.31	2.07	13.8	7.72667	11.0633	1.705
Gh_A13G0395	87.5767	107.677	67.9667	7.575	95.19	64.12	70.475	45.3133	75.67	90.29
Gh_A05G0498	6.94667	4.32	3.48333	3.19	10.08	6.655	7.48	7.86667	7.89333	6.98
Gh_D11G0204	4.52667	10.5633	13.39	2.32	10.875	5.59	7.165	6.79	4.8	8.23
Gh_Sca069103G01	3.3	2.13	1.59667	3.345	4.98	3.05	5.7	5.63333	3.89	2.535
Gh_D12G1859	17.42	15.7933	11.9	4.385	24.58	16.52	15.3	18.2733	17.61	12.22
Gh_D12G2486	8.14667	12.6267	27.6833	5.365	3.555	11.1	28.565	25.67	11.85	2.425
Gh_A09G0916	3.16	4.21667	5.41667	7.55	7.07	3.62	5.895	4.45333	3.13667	4.76
Gh_D05G2167	33.3267	60.9333	72.7	83.935	43.115	32.155	52.655	39.56	12.5367	25.16
Gh_A11G0195	2.6	2.98	4.35	3.56	2.915	3.465	4.19	4.44667	2.22667	2.91
Gh_A06G1477	297.853	365.36	298.607	698.64	485.02	228.855	420.235	459.497	471.343	397.5
Gh_A07G1386	4.84333	12.2767	17.35	21.5	5.27	5.45	5.83	7.05	6.81	6.265
Gh_D05G1573	4.12333	2.32333	2.38333	7.305	3.04	4.41	5.43	5.34667	5.14	2.2
Gh_A02G0182	9.54667	8.63333	7.83	20.875	9.605	7.955	10.505	8.51667	9.66667	8.74
Gh_D05G1208	7.49667	9.03667	12.21	9.545	8.615	10.205	30.01	13.5767	16.98	13.29
Gh_A04G0691	106.33	62.5333	42.0133	5.97	42.535	148.81	76.42	88.4767	67.02	85.69
Gh_A05G0433	145.73	31.18	48.2567	74.025	101.725	121.515	135.24	95.6767	76.85	134.105
Gh_D03G0087	9.57667	17.49	11.8467	18.59	8.78	14.89	17.81	7.49	10.75	8.185
Gh_D13G0271	3.23333	4.37667	7.12	3.05	6.19	3.675	3.855	4.06333	5.47	5.075
Gh_D05G1351	129.553	104.007	80.3167	83.32	40.81	183.225	240.72	114.883	154.387	111.655
Gh_A12G1963	3.14333	6.11667	11.1267	7.08	6.19	4.385	6.08	5.93	5.04667	3.215
Gh_A08G2141	7.24	22.6533	27.08	52.61	27.525	1.67	2.775	1.61	3.96	7.185
Gh_A05G0587	9.49667	9.80333	9.18667	8.885	8.155	8.24	10.89	6.38333	7.89667	6.34
Gh_D05G3719	2.06667	3.51333	4.48667	2.405	7.535	3.605	7.05	4.89	2.86	3.135
Gh_D05G2500	50.1067	36.2867	25.5933	24.175	101.3	63.355	48.2	45.29	184.29	121.67
Gh_D05G3741	10.68	13.8967	20.65	8.845	10.19	34.29	23.24	20.73	16.0067	7.72
Gossypium_hirsutum_newGene_19634	4.27333	6.48	6.62333	3.39	2.445	7.005	5.46	5.84	5.8	4.075
Gh_A06G0353	10.5833	6.78667	5.62	3.645	14.525	13.39	10.925	11.94	5.4	10.655
Gh_A05G3599	2.26667	2.88333	3.31	1.62	3.295	3.015	3.105	2.96	2.88	2.52
Gh_A09G1201	14.6367	6.44333	5.6	2.525	17.53	17.91	16.08	12.2667	18.0833	10.21
Gh_A10G1514	249.277	108.317	76.5233	74.99	109.695	219.845	237.365	316.227	921.24	209.36
Gh_A02G0997	71.36	42.5133	40.3633	90.15	84.15	65.16	53.415	60.4567	59.2167	42.945
Gh_A03G1233	25.63	27.53	27.61	51.9	11.48	28.18	131.335	33.9133	41.75	15.775
Gh_D07G0057	11.3667	11.21	8.50333	10.765	16.62	10.135	10.755	6.82667	9.06667	11.59
Gh_D08G1044	2.68	3.37333	2.96333	6.05	1.17	3.645	3.1	2.20333	7.51667	1.93
Gh_D07G2010	103.33	103.883	118.617	254.34	66.81	94.785	273.275	175.617	151.61	81.44
Gh_A03G1882	2.85667	1.81	2.35	2.105	8.34	3.14	4.26	5.71667	1.80667	2.215
Gh_A12G1625	8.21	4.67667	3.9	3.685	5.77	5.595	9.15	6.60333	8.24667	5.53
Gh_D06G1281	8.32333	18.8167	17.3533	54.015	24.22	11.455	14.55	14.4467	26.8167	6.675
Gh_A12G0577	9.95333	13.27	16.75	1.615	4.57	6.915	8.805	5.15667	6.92667	3.68
Gh_A02G1211	34.71	19.4867	13.19	6.21	35.195	43.79	16.845	38.6267	25.93	49.745
Gh_D04G0290	4.31	2.89333	2.39333	2.02	3.13	3.035	3.28	2.18667	3.17667	1.63
Gh_D05G0142	182.187	77.37	65.3367	510.88	269.95	236.67	335.475	239.633	145.033	169.395
Gh_D01G1872	21.4333	10.3233	8.96	66.375	21.33	14.065	4.785	6.73667	55.2	49.685
Gh_A09G1767	3.15667	4.11667	5.93	4.35	4.05	4.13	3.755	3.04333	4.18667	2.285
Gh_A06G1906	2.22333	3.56333	5.81	3.335	5.985	2.525	3.025	4.84	4.24	5.355
Gossypium_hirsutum_newGene_23784	14.01	20.11	24.26	3.61	15.86	12.64	10.565	6.65	2.16667	4.58
Gh_Sca069171G01	6.23333	7.63333	2.94667	3.545	14.87	6.88	4.44	3.67333	23	33.535
Gh_A12G0225	4.25667	4.30333	6.94	52.9	4.685	5.365	9.12	8.17333	13.9767	4.135
Gh_A12G0237	8.94333	11.2967	13.5733	46.35	2.445	15.455	23.015	26.8	30.3933	28.65
Gh_A08G1689	9.35667	6.26333	8.53667	9.155	23.865	7.36	10.065	10.3967	18.29	23.715
Gh_A03G1124	286.287	128.467	104.34	95.26	166.355	221.265	169.47	175	348.907	618.42
Gh_A12G2228	4.27667	4.67333	15.6967	11.12	3.55	4.31	19.915	51.55	15.3533	10.05
Gh_D12G0048	9.12333	29.47	61.94	597.355	5.04	4.555	39.405	19.82	6.92333	4.6
Gh_D05G1126	16.8667	32.81	54.5867	128.64	14.525	35.075	112.5	73.9667	22.2867	25.365
Gh_D06G1701	23.5633	14.15	12.54	7.035	19.205	28.34	18.71	17.75	29.5033	17.195
Gh_Sca046959G01	3.38333	9.37333	10.82	10.135	4.335	3.07	5.17	5.07333	5.34	4.735
Gh_A08G1563	17.0933	13.6567	8.43667	15.27	16.715	15.515	14.49	15.9667	20.7533	16.23
Gh_D03G0800	4.94333	8.47	11.5933	13.285	7.805	6.365	11.14	6.81	3.23333	7.63
Gh_D13G0434	56.0067	31.6	30.4767	12.34	21.69	46.425	51.895	166.287	6.69667	50.115
Gh_D03G0092	2.3	4.45667	8.89	4.995	8.85	2.125	4.28	8.91333	2.30333	3.83
Gh_D11G0288	7.82333	8.01333	5.83	11.795	7.565	7.88	7.53	9.21333	8.98333	8.835
Gh_A11G1163	11.5633	14.0233	19.6767	12.935	18.26	11.16	11.125	11.49	16.2233	15.205
Gh_A01G0256	14.4067	17.7967	17.27	8.635	32.975	14.825	19.31	11.61	15.7033	22.975
Gh_A01G1225	2.16	5.39	12.9467	5.85	1.99	2.395	15.075	11.9267	3.13333	2.265
Gh_D06G0030	5.58	5.46	6.37	3.88	11.64	6.2	13.645	9.81333	5.34333	8.715
Gh_D11G2350	15.25	18.91	42.4167	105.445	7.63	17.075	19.21	36.74	22.0267	16.485
Gh_A07G1601	58.2233	70.6433	41.1633	21.425	14.675	114.84	55.27	54.9967	52.93	75.02
Gh_D09G1683	10.6367	16.1833	17.0533	7.01	7.105	16.09	20.315	16.77	14.53	8.29
Gh_A13G0445	15.1933	22.46	13.4267	373.45	11.215	19.46	17.525	15.8367	28.4167	15.855
Gh_A12G2352	40.3	32.31	36.9767	17.99	47.47	28.34	28.605	43.54	41.0167	50.905
Gossypium_hirsutum_newGene_75228	7.66	13.9767	18.3133	12.755	7.675	7.63	8.8	5.79333	5.45	5.29
Gh_A01G1981	2.35333	2.80333	5.40333	47.285	1.565	2.165	3.1	3.81667	8.20333	4.075
Gh_D04G0536	86.0133	69.5433	42.3133	48.5	101.055	86.09	61.775	79.6933	158.683	134.615
Gh_D08G2133	15.6633	12.3167	9.27667	7.03	12.95	25.77	53.605	30.6433	26.1633	10.745
Gh_A13G1954	7.72	8.93667	7.34667	10.55	3.685	14.53	21.655	16.4733	11.4767	6.52
Gh_A03G2135	5.69	9.92333	8.25667	2.155	6.68	5.605	2.745	3.97	5.67667	4.125
Gh_A03G0073	3.89667	1.40667	1.29667	1.99	4.41	2.22	3.025	2.17	3.01333	3.48
Gh_D01G0186	10.52	9.95333	8.91667	41.855	10.46	18.455	12.49	20.11	16.14	5.695
Gh_D11G0047	22.45	22.16	22.7733	42.515	34.82	25.53	39.155	60.4967	37.04	13.96
Gossypium_hirsutum_newGene_83631	16.5867	12.3033	14.7733	5.945	15.185	28.52	24.32	14.8933	12.8833	23.725
Gh_A06G1861	40.3067	25.6767	21.1067	47.475	18.01	25.79	17.105	16.52	26.8567	78.435
Gh_A07G0249	70.4333	74.93	126.613	493.85	119.595	59.47	164.145	79.4933	64.1433	90.435
Gh_A06G0361	116.677	193.053	135.647	14.575	55.18	104.15	86.88	184.093	45.91	104.705
Gh_D10G2518	9.22333	6.5	7.69667	3.855	4.24	41.7	37.045	42.8133	19.8867	3.315
Gh_D10G0326	3.31	3.36333	4.22	8.535	2.72	2.46	7.535	5.51	6.15333	3.35
Gh_D10G1082	4.77	4.35	6.26333	163.915	6.005	3.38	8.375	9.07	8.35	2.565
Gh_A03G0671	4.44333	7.18	8.26667	8.78	8.085	4.41	5.135	5.21667	4.97667	5.37
Gossypium_hirsutum_newGene_36309	4.25667	17.19	14.4133	4.93	3.56	11.2	4.755	3.74	5.69333	7.1
Gh_D12G1773	22.2833	13.2433	11.4033	112.395	9.32	18.37	13.215	19.3067	28.06	16.32
Gh_D09G0901	8.7	10.8033	11.56	4.26	10.49	7.83	8.09	7.95667	15.11	10.45
Gh_A10G0673	7.08333	10.38	9.39333	12.34	9.215	10.73	14.615	12.6233	9.72	6.815
Gh_D05G2698	10.04	7.56	12.6033	4.4	18.045	12.095	20.01	22.42	22.2933	9.645
Gh_D05G2138	7.72	23.1233	18.3133	2.36	3.625	13.355	66.345	11.1367	47.8433	5.455
Gh_D13G1281	5.98	1.92333	2.29333	2.405	3.44	6.95	6.74	6.30667	7.42333	4.48
Gh_D13G1297	6.49333	10.61	7.24667	11.605	4.165	29.995	10.365	9.62	4.89667	3.82
Gh_D03G1133	3.36667	5.41667	8.51333	10.81	9.565	4.735	6.685	6.92	10.54	7.585
Gh_D03G1554	441.23	135.747	112.56	25.85	386.585	505.28	514.745	411.343	114.477	347.005
Gh_D10G1385	18.3033	20.73	16.3833	11.38	24.345	26.55	22.365	26.23	34.6633	27.515
Gh_D11G3288	2.67667	2.42333	3.48333	14.625	2.15	1.935	3.82	4.65667	15.9	1.245
Gh_D10G0501	7.31	5.02333	4.32667	4.905	5.785	4.7	4.26	4.59333	7.19333	7.49
Gh_D12G2072	22.16	12.64	11.6533	36.89	16.54	26.145	22.975	14.22	13.35	19.29
Gh_D11G3464	111.753	91.2333	71.06	15.51	23.805	106.595	69.43	90.6267	149.457	59.03
Gh_D06G1801	7.21	7.56667	8.72333	8.105	7.335	5.28	7.71	8.18667	11.2233	12.465
Gh_A13G2000	19.5533	21.7667	23.4567	25.345	27.315	22.42	20.45	19.1733	32.4633	36.45
Gh_A09G0944	6.19333	2.83333	2.23333	2.69	7.36	5.15	6.815	9.06333	5.64333	6.755
Gh_D06G0391	105.79	187.02	143.283	12.215	60.93	95.86	89.285	251.617	36.25	109.6
Gh_D09G2398	1.61667	6.61667	9.35333	2.515	2.745	1.315	1.72	1.69667	2.76333	2.51
Gh_Sca039726G01	45.3633	104.693	46.7667	30.47	12.28	64.415	26.975	12.3867	17.1367	39.39
Gh_A08G1852	56.82	56.76	54.18	3.735	81.7	81.72	69.495	44.6667	98.95	107.55
Gh_A08G2220	4.38	3.86333	4.53	4.365	4.31	3.725	8.475	6.62	5.6	6.145
Gh_D11G0902	7.76667	15.5933	15.81	11.785	5.665	13.87	16.125	10.34	8.01	2.92
Gh_D05G1875	12.36	16.9367	15.67	11.105	19.505	14.155	13.73	11.7733	11.1967	8.7
Gh_D04G0470	5.55333	3.89	3.1	8.9	6.975	5.26	8.94	7.06	7.69667	10.88
Gh_A02G1800	125.35	275.997	254.427	83.93	213.815	183.635	172.29	212.69	137.193	75.105
Gh_D02G0719	6.17333	10.5567	18.96	79.12	10.9	2.67	4.63	5.40333	3.99	4.445
Gh_A12G0461	23.06	12.7867	12.97	12.15	21.55	24.63	19.655	17.1767	24.23	16.61
Gh_D11G2836	5.99333	6.61	9.38	7.575	5.005	6.78	10.82	7.95667	7.96667	10.235
Gh_D11G0177	40.1467	41.9667	28.9167	131.39	19.285	31.485	36.77	43.9233	29.21	25.75
Gh_A03G0615	2.77667	4.85667	8.19	8.51	4.385	2.94	3.435	2.59667	2.84333	2.07
Gh_A13G0692	22.1333	7.30333	5.35333	14.905	22.1	29.96	26.035	31.4967	24.3733	17.52
Gh_D12G2735	2.92333	3.9	4.05	3.975	5.9	3.425	3.235	6.43	2.6	3.9
Gh_A12G1853	10.6433	13.85	9.74333	4.33	8.685	9.315	13.01	7.08667	10.08	7.175
Gossypium_hirsutum_newGene_57391	6.18333	11.7867	12.1667	1.9	2.575	9.875	10.595	7.22333	2.99333	2.18
Gh_D10G0933	10.4133	17.2733	13.1333	19.745	22.165	9.495	11.82	14.2367	9.22333	4.675
Gh_A02G0056	26.5567	30.1967	35.1167	7.7	18.535	20.555	14.08	17.5633	9.62333	19.445
Gh_A12G1916	15.51	18.42	14.8433	3.865	14.405	14.51	6.98	7.78333	5.25667	16.435
Gh_D12G1557	5.10333	9.48667	14.0067	9.065	6.63	4.84	27.93	12.6467	4.17667	5.89
Gh_D07G0813	39.4533	25.5767	39.2	19.96	22.615	21.315	36.605	62.9133	10.3867	29.715
Gh_Sca074481G01	14.9767	15.77	15.4267	4.05	25.5	7.185	11.995	13.9767	17.08	21.305
Gh_D11G1036	10.5167	7.39333	12.7167	13.19	12.8	6.315	12.63	6.94333	4.43667	13.6
Gh_D09G0351	12.9767	8.51333	7.56333	3.76	16.955	14.295	10	7.49667	10.55	16.995
Gh_A08G2353	10.55	3.47667	3.68	7.165	14.215	10.285	5.745	9.21333	7.16667	16.715
Gh_A05G1808	14.7567	24.31	13.3433	2.795	16.84	14.97	15.295	22.05	41.28	12.14
Gh_A13G1651	18.71	11.98	9.95667	11.66	14.895	13.925	18.125	11.84	15.26	15.025
Gh_D12G2828	6.08333	8.40667	9.22	12.665	4.925	6.955	8.41	5.50333	7.11333	4.84
Gh_A10G1858	12.93	10.9133	8.77333	1.885	13.8	8.445	4.38	10.18	6.92	14.46
Gh_D02G0029	8.38	7.89667	6.83667	3.265	6.365	7.16	5.55	4.67	7.03	39.72
Gh_A08G1412	61.3567	137.533	133.74	86.615	84.24	48.57	77.74	62.4367	70.1567	28.105
Gh_D11G0647	5.08	5.03667	3.8	3.94	5.505	3.43	5.325	3.91	2.67333	4.22
Gh_D05G1295	10.96	10.2833	19.71	17.065	16.605	10.02	12.755	18.95	7.89667	9.615
Gh_D10G1816	4.38333	14.3633	33.8633	63.73	3.545	5.235	16.535	6.78667	3.08667	3.285
Gh_D02G2081	3.12667	9.17	12.8367	24.28	3.04	3.085	3.835	6.71667	4.41	1.62
Gh_D05G1349	10.0333	5.42667	4.59667	7.625	8.78	8.835	8.19	11.29	13.0367	8.285
Gh_A07G0865	5.45333	24.55	32.5767	44.375	11.635	3.36	6.67	3.03333	4.27667	1.9
Gh_A11G0489	10.2367	6.81667	4.73333	3.49	6.395	10.355	10.89	9.46	10.64	6.695
Gh_D09G2442	13.7033	17.7867	23.6367	67.985	15.135	10.03	15.3	14.4133	14.8067	65.86
Gh_A07G0446	3.18667	6.51333	12.6933	7.77	10.865	2.47	6.035	3.97667	4.91667	11.07
Gh_A05G2203	22.54	18.2267	25.6833	56.605	5.5	29.045	66.915	39.4867	38.4967	81.355
Gh_D12G2104	2.97333	4.32667	6.36667	95.815	2.89	3.965	7.22	5.9	2.88667	3.49
Gh_A10G1134	7.40333	7.45	11.0733	21.035	4.87	7.355	19.405	8.74333	12.67	3.995
Gh_A03G0199	57.7233	18.4467	15.1367	67.045	21.035	26.03	23.365	23.8433	16.75	11.855
Gh_D08G1008	9.37667	14.7667	14.9267	16.335	17.015	10.63	10.92	11.7033	11.3067	10.425
Gh_A05G1929	58.2733	110.84	86.71	25.21	34.85	39.325	41.5	36.96	33.89	35.875
Gh_A01G2159	14.2967	19.41	24.3667	9.835	13.265	15.96	18.465	20.2867	12.1733	36.285
Gh_D01G1481	6.23333	6.22667	7.76667	1.6	10.255	4.965	3.105	5.39333	4.17667	6.385
Gh_A04G0070	34.1667	16.1333	20.74	8.955	13.615	43.515	59.33	75.9833	74.09	29.065
Gh_D05G2355	64.2067	28.4267	27.1333	126.925	37.955	65.435	69.62	89.45	89.1367	52.345
Gh_D12G1365	6.67	8.21667	6.61	67.46	3.23	4.52	5.74	6.73667	5.28667	4.71
Gh_D05G3627	7.4	4.25333	3.08333	3.605	5.885	10.405	13.125	21.4833	8.17333	10.89
Gh_A12G2411	7.72	17.95	13.1567	10.32	10.83	8.36	12.115	7.56667	9.41333	9.065
Gh_D01G1536	15.68	29.13	22.32	2.625	10.745	19.18	24.86	20.1	20.5433	8.815
Gh_D02G1474	8.31667	17.8967	9.57	3.16	6.74	7.475	6.28	5.78333	3.42333	8.68
Gh_A06G0905	16.3867	16.46	10.04	5.175	17.35	11.61	12.99	13.71	14.0267	12
Gh_A01G0934	8.82	16.94	11.2733	20.525	3.68	9.915	11.94	11.6833	29.8733	5.575
Gh_D11G1450	10.8233	7.89667	6.43333	7.12	24.11	7.96	6.215	9.80333	7.27667	25.16
Gh_D06G0106	21.9167	18.3467	18.7367	3.615	29.72	11.085	11.04	9.53333	10.2533	10.665
Gh_D09G1401	47.5833	44.6667	38.0033	124.78	39.415	30.8	40.37	31.8633	13.32	21.54
Gh_D08G1953	16.4033	11.75	13.1033	7.335	11.315	13.02	17.575	10.4333	12.2133	14.655
Gh_D02G0251	28.29	30.6533	40.4	50.405	24.72	27.32	102.665	72.3767	25.9333	24.96
Gh_A12G1034	6.85333	4.81	6.17333	2.685	21.58	12.3	11.985	15.0667	6.97667	22.67
Gh_A07G0023	2.08667	4.41667	4.97	2.855	2.815	2.505	2.88	2.77667	3.73	2.77
Gh_D05G3294	16.42	17.6167	16.3667	19.665	13.03	25.41	15.74	23.4633	26.5	21.865
Gh_D04G1413	4.45667	3.42	2.25333	2.51	3.35	3.17	4.44	4.06	8.76	4.045
Gh_A10G1270	7.95333	7.67	13.9567	8.635	5.245	5.05	7.965	5.38	5.93333	5.1
Gh_D06G1084	2.82333	4.53	7.49333	12.995	2.535	3.665	4.63	6.51	4.90333	3.835
Gh_D04G0131	8.41667	2.97	2.71	2.925	6.25	6.595	4.38	8.19333	10.4233	3.645
Gh_A01G1994	141.573	80.31	74.62	129.13	123.225	118.54	127.035	133.313	91.47	143.91
Gh_A05G1142	4.17	10.15	8.32333	2.275	5.395	4.94	5.51	3.87667	5.00667	5.24
Gh_D06G0353	13.5733	8.85667	15.6533	58.54	14.61	32.645	15.655	18.3433	15.54	9.11
Gh_A03G1813	2.42	3.74	4.86667	2.97	3.31	2.155	3.155	3.49667	2.84	2.93
Gossypium_hirsutum_newGene_49261	4.72333	1.73333	1.57667	2.045	2.93	3.83	4.01	2.19667	4.86333	4.55
Gh_D10G2055	5.03333	23.7433	17.25	3.64	8.42	5.08	27.395	16.3933	33.7933	10.635
Gh_D08G2126	9.81	13.15	12.4	40.995	9.6	6.3	13.185	4.73333	6.50333	4.18
Gh_A07G2107	3.07	3.43667	4.72667	4.43	4.545	5.11	7.13	7.21	5.15333	5.565
Gh_D09G1125	22.8433	20.0033	14.6767	10.91	22.005	17.545	10.485	15.3867	32.9167	30.515
Gh_D08G2564	15.53	47.04	85.9767	68.195	27.04	11.285	122.28	48.5067	19.99	65.415
Gossypium_hirsutum_newGene_35765	4.52667	4.20333	5.36333	2.035	2.07	6.355	6.56	6.55333	6.03	6.615
Gh_D07G1203	3.71333	4.95333	5.49333	14.265	5.58	3.215	5.17	6.07	3.6	4.835
Gh_A09G1924	3.25333	4.34	10.24	17.12	6.85	3.715	15.225	9.82	2.84	3.03
Gh_D07G2336	2.83667	5.33	9.51667	108.395	3.83	1.45	6.03	3.85667	4.05667	2.61
Gh_D11G3342	4.98	5.29667	5.12333	5.565	5.59	3.87	5.655	2.96	4.43	2.39
Gh_D10G0070	34.8433	30.38	28.7567	10.305	33.175	38.175	42.555	49.28	17.4333	28.335
Gh_A03G1098	80.7967	78.9433	115.187	111.89	110.28	82.18	139.4	272.157	163.653	62.43
Gh_D13G2253	4.98333	4.42	3.64667	5.13	7.035	4.785	5.045	6.1	7.31333	6.975
Gh_A11G3082	62.6267	26.6067	22.3167	3.1	40.43	55.26	35.91	33.23	20.4	31.34
Gh_D09G0869	4.25667	1.25667	1.54	11.33	3.26	3.74	4.215	4.58667	5.9	2.595
Gh_D04G0261	5.66	16.4533	35.15	8.425	6.445	6.015	21.865	9.82333	9.18667	4.45
Gh_D10G1737	4.68667	9.82	9.58	13.58	2.87	7.17	8.75	6.86667	5.94	3.245
Gh_A07G0774	17.7633	13.77	7.58	32.8	24.57	6.01	15.445	52.0533	20.3067	28.43
Gh_D12G2159	7.49333	13.16	23.4167	42.54	14.24	7.6	22.64	17.29	3.16333	15.995
Gh_Sca004938G02	4.31	5.37333	4.45333	9.605	3.715	5.33	4.765	5.63	5.86	3.16
Gh_A03G0887	7.44333	22.9367	38.0867	75.88	14.635	17.535	72.455	29.5	9.40333	3.385
Gh_D08G0310	3.09667	8.86333	14.58	6.82	15.85	7.405	11.58	16.5433	7.61333	10.285
Gh_A08G1648	2.69667	2.76667	2.32333	4.135	3.555	4.03	4.625	5.73333	5.33333	2.87
Gh_A10G0266	2.45	4.4	4.80667	1.36	4.42	2.94	2.82	2.27667	1.61	2.01
Gossypium_hirsutum_newGene_13108	139.59	43.9467	30.31	4.18	33.135	90.22	53.99	48.38	51.72	57.85
Gh_D05G0318	11.1067	15.0333	9.46667	15.675	20.69	10.68	30.05	25.92	17.48	10.375
Gh_A08G1306	69.22	115.7	107.227	12.54	16.585	30.72	41.025	24.1233	16.94	17.32
Gh_A07G1723	9.02333	6.46667	4.89333	3.31	12.975	6.35	6.3	5.90667	14.8367	10.745
Gh_D08G1989	5.57	5.09	9.30333	5.8	3.305	5.265	5.855	5.09667	8.44	4.41
Gh_D04G1195	7.98667	7.72	6.69667	4.78	9.285	7.145	6.815	7.19667	10.42	8.89
Gh_A10G1998	10.0533	21.0133	55.4	51.24	94.225	6.88	43.32	29.58	2.24	8.295
Gh_D13G0956	2.27667	2.76	2.56333	1.76	3.89	3.31	3.6	4.23	4.52667	4.08
Gh_D11G2185	13.16	51.1767	71.6233	5.44	8.05	13.64	14.5	22.1133	39.7767	4.485
Gossypium_hirsutum_newGene_71636	3.08333	3.97333	7.00333	3.945	5.46	3.67	3.595	5.62	3.86333	3.39
Gh_D03G1537	16.7667	11.3267	10.1367	319.68	20.48	18.84	31.81	37.51	31.0867	14.57
Gh_A03G2050	8.86	9.76	4.41333	7.43	3.445	16.705	6.735	20.0667	8.95	16.435
Gh_D04G0717	16	22.5	16.7633	76.885	13.67	14.4	22.98	24.2467	16.8667	8.335
Gh_D05G1325	5.56	7.47	7.66667	3.265	3.57	18.075	13.94	10.0267	11.5067	2.485
Gh_D10G1043	12.38	20.2267	13.9967	114.89	10.845	11.775	17.52	11.1833	18.0667	14.91
Gh_D07G2375	12.7733	14.32	19.48	36.96	31.11	9.525	29.26	15.81	10.7367	11.93
Gh_D10G0148	7.29667	19.6733	18.2733	7.185	5.86	13.11	12.015	9.28	12.1867	9.185
Gh_A11G0660	4.37	3.36333	3.19333	45.74	12.41	4.095	3.51	6.40333	5.93333	5.735
Gh_D03G0831	4.60667	3.51	3.84	2.43	7.17	3.99	4.5	3.65667	2.43	5.405
Gh_D02G0905	5.72	12.75	7.58333	2.08	10.105	10.97	9.055	9.51667	14.0067	16.44
Gh_D12G0819	4.82333	7.65	5.69	3.57	3.56	5.515	3.915	3.99667	5.13333	6.445
Gh_Sca113585G01	41.3767	27.6133	23.2433	3.31	16.315	71.005	38.88	41.4267	22.9533	33.86
Gh_A05G0140	28.77	21.6767	14.6367	3.265	33.665	23.55	16.085	21.2	26.47	30.17
Gh_D11G2754	8.15333	9.6	14.9467	15.1	9.885	8.645	10.74	15.0733	9.14	42.475
Gh_D07G2144	8.34	9.94	8.82333	4.955	10.73	7.06	7.65	9.61	14.57	14.445
Gh_A05G3154	7.45667	2.60667	2.44667	2.235	5.92	6.665	6.035	9.06667	5.64	4.725
Gh_D05G1169	6.44333	11.9067	10.3433	1.735	7.405	8.64	7.565	4.69667	4.37	7.715
Gh_A03G2117	8.06333	11.6533	14.9333	11.085	6.6	10.135	11.325	7.1	10.77	5.21
Gh_D11G0141	6.23333	5.14333	4.58	7.24	8.4	4.535	4.05	4.79333	10.76	7.975
Gh_A09G1424	12.3033	11.5	10.1867	52.44	13.58	24.315	27.315	28.58	12.0767	10.775
Gh_D05G0323	14.2233	11.9533	11.72	13.69	12.645	12.955	16.11	12.8	18.4933	13.65
Gh_A06G0188	19.9833	29.25	53.96	151.625	31.115	24.22	76.1	97.2267	25.0667	19.42
Gh_A11G0870	12.91	23.6967	36.34	50.91	15.4	22.19	35.47	18.6133	32.49	12.415
Gh_A08G0306	28.9033	63.3533	49.88	20.88	35.21	32.665	28.425	30.87	36.1633	35.16
Gh_A01G1640	10.85	34.65	31.5667	75.27	10.555	5.955	3.995	2.93	5.93333	10.38
Gh_A12G2651	11.77	8.80333	6.53	8.095	8.815	10.955	11.91	9.76667	10.43	7.935
Gh_D03G1402	53.6767	55.97	59.7367	3.68	18.83	35.58	22.01	19.9267	22.1633	66.69
Gossypium_hirsutum_newGene_69678	4.82667	6.26	8.48667	49.84	12.82	5.545	3.495	7.7	5.15667	5.43
Gh_D07G1405	43.4	25.94	14.8433	25.12	27.005	29.695	17.475	51.6267	67.18	36.605
Gh_A08G1402	7.60333	7.71	8.28	19.655	4.23	5.375	5.39	4.47667	3.31667	6.265
Gh_A09G2423	2.95	3.80667	4.79333	23.035	3.18	2.73	2.995	2.61333	2.67333	5.375
Gh_D10G1726	18.7367	30.49	31.6833	16.17	25.37	19.4	24.81	19.31	25.8367	23.48
Gh_D02G2363	2.50333	3.69	4.49333	3.175	2.72	2.43	2.61	1.99667	1.96333	2.805
Gh_D11G2311	97.2933	82.68	53.1767	84.03	84.785	113.36	89.095	103.263	126.21	101.75
Gh_A05G2762	35.2867	52.75	48.26	51.785	9.615	52.85	216.16	67.8333	36.83	14.595
Gh_D10G2531	6.14	4.66667	5.15333	27.735	4.96	5.435	10.455	8.09333	7.74333	5.605
Gh_D08G1807	7.3	9.26	8.49333	3.16	11.68	7.13	3.6	4.36667	3.63667	8.69
Gh_A12G2020	4.42333	5.02667	5.08333	19.49	2.11	2.95	3.13	4.97	5.84333	5.415
Gh_A13G0861	4.00333	7.91667	7.60333	12.415	8.18	3.785	6.67	5.90667	6.02333	6.725
Gh_D12G1308	5.45667	6.59333	8.01333	3.355	6.54	3.74	4.23	3.05667	5.09333	4.985
Gh_A02G1299	4.93667	5.75333	11.8633	8.405	10.03	5.385	9.39	6.18	1.50667	15.215
Gh_D11G2975	10.6567	11.6467	18.3567	27.11	3.735	16.475	66.625	28.78	24.18	3.67
Gh_D09G1476	2.4	7.16	7.09	4.81	3.81	2.415	2.94	2.45333	2.92333	2.525
Gossypium_hirsutum_newGene_61619	4.98333	3.67333	4.75	4.675	2.83	7.255	5.555	5.88	3.96667	3.36
Gh_D07G1812	27.7767	15.4	17.4433	21.8	31.935	32.145	36.24	43.66	46.9633	30.885
Gh_A07G0083	53.8	72.46	167.433	210.245	25.93	56.3	145.715	96.73	77.7533	52.51
Gh_D06G1924	35.56	68.16	43.47	3.49	35.065	41.17	24.435	22.54	3.21333	32.075
Gh_D13G1117	6.22333	4.50667	4.44	8.135	6.93	4.505	4.675	5.03	8.23333	5.35
Gh_A13G0182	11.53	15.8733	10.4667	9.27	15.21	8.695	9.385	7.49667	8.71333	9.92
Gh_A09G2398	4.73667	18.4033	19.9567	2.845	4.83	4.905	5.645	4.40667	10.3467	5.71
Gh_D09G1420	75.6333	42.11	39.41	196.43	30.97	54.08	43.565	71.3733	42.0467	97.54
Gh_D03G0459	3.92333	7.71667	9.24333	1.73	8.675	3.03	7.445	3.86333	2.49667	13.285
Gh_A08G1253	79.1967	30.6	5.89	7.595	20.265	55.445	28.55	40.3567	20.47	13.775
Gh_A02G0261	1.52667	2.46333	4.63333	27.52	5.585	2.375	5.11	3.91333	4.15333	2.485
Gh_D02G0351	12.2333	17.0833	21.2067	3.15	31.545	13.365	10.45	7.93667	11.98	15.32
Gh_Sca166320G01	55.4733	51.56	87.0433	42.835	47.29	75.44	68.44	61.7033	27.4233	64.19
Gh_D12G2083	8.15667	9.48333	7.48	2.3	7.005	11.335	9.24	8.57	5.6	6.335
Gh_D07G0291	3.75667	7.35667	10.6533	2.415	6.89	3.83	5.14	3.61667	2.07	2.29
Gh_A12G0257	74.9133	60.3367	59.8767	10.19	55.64	68.405	57.18	54.3467	43.7133	75.79
Gh_D09G1468	4.09333	1.61667	1.42667	4.93	4.615	3.765	2.765	3.89	6.56333	4.705
Gh_A13G0102	11.69	2.20667	1.75	5.46	10.875	7.775	8.775	9.42333	9.51	8.25
Gh_D07G0111	41.0267	26.1533	31.4133	117.525	13.07	22.96	24.415	32.87	27.1733	9.92
Gh_D05G0223	6.29	4.11333	4.92333	19.83	12.21	3.65	6	6.86	7.86333	5.615
Gh_D08G0595	4.12333	5.11	8.93667	4.005	2.68	2.585	4.375	2.27333	2.08	2.375
Gh_D01G1679	9.15667	48.8733	44.18	15.515	17.45	7.91	24.54	17.3467	8.49333	11.505
Gh_A13G1055	8.42667	5.4	3.35	2.865	6.785	13.125	12.105	10.73	16.6467	10.2
Gh_A12G1565	10.4367	14.8367	10.83	1.415	7.78	10.075	8.32	7.18	9.84	8.645
Gh_A03G1177	9.63333	13.13	15.6	26.255	13.19	9.33	8.035	5.95333	9.07	2.985
Gh_A08G1120	4.97	7.75333	10.5033	11.775	4.63	5.2	9.575	5.98667	5.53	3.76
Gh_D09G1447	56.6933	44.02	45.8567	14.96	63.895	57.325	53.095	104.96	56.63	60.505
Gh_D01G0551	9.82333	8.74	9.11667	7.53	14.25	6.07	4.135	5.77667	4.19333	7.34
Gh_A03G1584	15.6967	12.6067	14.7567	3.645	8.86	12.715	15.78	21.4267	6.82	8.03
Gh_A11G0873	3.63333	3.12	2.93333	1.595	5.665	2.295	2.21	2.49667	4.87333	4.675
Gh_A06G1721	5.58	7.09333	7.55667	2.155	7.16	5.325	5.875	4.57333	6.67333	16.965
Gh_D08G1380	1.92667	2.48333	2.05667	13.165	2.72	1.7	1.385	1.61	2.82333	1.38
Gh_A13G2239	3.29333	6.58	5.38667	2.08	4.575	3.665	5.68	3.81333	4.98333	4.965
Gh_D01G0341	50.57	9.49	6.7	3.415	42.63	53.03	39.075	56.6133	76.17	30.22
Gh_D08G0829	185.333	300.507	249.67	26.985	26.705	150.19	114.55	207.31	120.66	67.845
Gh_D02G1891	18.2267	22.4767	12.0533	1.92	26.415	17.05	16.68	16.5767	20.7733	18.675
Gh_A12G1190	18.62	16.0067	15.9733	24.705	17.495	13.11	14.06	19.8767	15.0767	28.965
Gh_A04G0040	3.48	2.90333	3.73333	3.045	4.07	4.155	7.425	8.68667	4.67667	3.485
Gh_A12G1795	9.99	18.2033	15.0633	5.09	19.41	7.975	9.565	6.85667	11.9433	9.305
Gh_A04G1046	8.74667	19.9233	28.7133	37.025	11.835	12.39	13.51	13.5633	11.47	17.71
Gh_D08G2045	2.64	2.87667	3.88667	4.145	2.81	4.49	4.535	5.21	2.69667	3.215
Gh_D07G0697	6.76333	3.72667	4.47	2.215	5.6	7.16	6.31	6.43667	9.78667	4.485
Gh_Sca013695G01	52.59	23.4733	19.49	1.585	85.88	45.09	26.795	48.5967	54.1	59.82
Gh_A05G3477	4.23333	4.78	6.71667	4.255	3.42	3.58	2.58	2.45	3.87667	4.61
Gh_D08G1827	3.93667	2.81667	3.17333	2.225	5.32	2.19	3.365	2.71	6.24333	5.885
Gh_D02G2435	8.67333	15.34	12.3367	1.695	16.73	11.255	10.905	9.55333	19.9133	13.58
Gh_D13G1523	2.66	2.73667	1.97333	4.05	4.21	2.305	1.865	2	4.43333	3.525
Gh_A08G0747	162.55	99.51	102.45	1.595	143.29	125.135	123.315	164.64	106.067	184.555
Gh_A09G1510	17.2833	17.32	36.26	69.75	15.9	28.115	25.27	48.9433	22.1767	14.945
Gh_A06G0779	20.8067	10.7367	10.61	3.555	19.52	21.945	18.18	25.69	22.4067	17.985
Gh_A08G1891	71.19	51.9567	47.8833	499.615	12.355	91.715	154.925	345.01	81.5133	12.575
Gh_A04G0806	11.5233	8.88	7.92667	13.695	4.99	14.725	11.09	7.89667	17.56	8.025
Gh_A05G2594	5.74	3.69	2.75333	12.49	9.67	5.595	5.02	10.29	13.33	9
Gh_A08G0141	14.5433	4.82667	4.41333	1.975	43.995	48.83	30.93	36.0667	118.083	27.395
Gh_Sca006457G01	3.16333	3.51333	3.69333	1.78	4.255	3.29	3.535	2.57	1.48667	2.085
Gh_A01G1846	28.2967	11.1	10.5	3.585	22.91	21.78	21.005	59.3867	34.0167	19.93
Gh_A02G0720	11.5467	6.68333	9.82667	8.79	10.385	9.95	9.92	17.3167	10.97	8.355
Gh_D03G0629	12.3433	4.37	2.16	3.4	2.54	16.57	9.835	17.3867	23.8033	7.275
Gh_D09G0857	8.91667	5.08333	3.67	8.515	9.1	8.775	9.195	11.92	4.68333	10.655
Gossypium_hirsutum_newGene_32718	7.31	5.17667	4.90333	22.055	7.645	6.615	17.01	19.0367	16.7333	6.855
Gh_D07G0655	25.5433	24.62	34.9067	4.06	42.23	28.17	31.155	43.6967	29.18	48.82
Gh_A03G0019	25	24.3167	19.0833	29.68	31.34	35.55	32.675	27.86	23.1367	78.32
Gh_A10G0500	33.24	18.2867	12.5933	4.935	10.8	86.48	51.05	56.9533	110.543	46.86
Gossypium_hirsutum_newGene_49195	7.76	5.44	5.37667	4.41	6.41	7.04	8.01	6.22	6.80667	6.31
Gh_D10G0848	5.09333	3.97	4.52	4.365	6.25	4.9	6.045	5.53333	3.88333	5.09
Gh_D10G1086	191.303	119.323	83.96	94.93	45.63	229.41	153.935	172.973	194.45	92.155
Gh_A11G0250	5.12667	13.4167	21.42	73.035	3.465	4.39	10.41	16.84	6.63	2.8
Gh_D03G0144	3.74	2.88667	1.6	2.91	3.56	5.59	4.06	8.04333	11.5333	5.385
Gh_A10G1568	2.49	2.81333	3.23333	5.525	2.625	2.16	4.765	1.87333	2.48333	2.005
Gh_A03G0097	168.677	72.2533	72.9933	25.535	87.095	188.89	248.53	194.533	23.9333	98.065
Gh_D13G2399	56.92	58.3833	20.4067	31.305	45.725	83.405	65.135	74.8533	88.23	87.36
Gh_D12G1477	13.7833	25.8233	14.62	1.225	22.19	13.79	15.55	14.73	26.1833	18.105
Gh_D05G0788	6.84	14.68	29.17	14.415	21.095	7.02	13.91	7.51333	4.12333	4.405
Gh_A08G1791	3.80667	5.36667	8.11667	9.895	7.125	2.61	3.655	3.22	2.32667	2.63
Gh_D11G3341	5.57	8.83	10.7167	1.495	6.48	6.115	5.165	5.05667	9.90667	9.18
Gh_D06G0191	37.7667	39.5667	25.12	22.795	22.415	72.43	112.825	76.5033	33.4467	16.86
Gh_A07G0020	2.79	2.96333	2.52333	5.535	2.18	2.325	3.09	2.54333	1.20333	1.59
Gossypium_hirsutum_newGene_9982	12.3	6.85667	9.07	7.92	13.4	10.13	14.13	12.82	10.38	7.835
Gh_D09G1139	23.81	12.2	11.4667	43.27	3.975	38.15	28.515	17.1233	12.1533	12.78
Gh_A05G1936	69.4567	89.8433	84.5467	67.745	78.925	59.795	80.015	49.2867	27.8967	43.815
Gh_D11G2734	20.17	16.7467	12.5167	3.66	18.025	18.445	12.91	19.0433	15.84	17.78
Gh_A13G1194	196.27	208.967	189.033	609.92	169.025	204.14	269.37	396.073	289.137	54.16
Gh_D11G0394	4.19333	6.81333	7.40667	16.71	4.555	4.84	7.025	4.95667	6.32	16.53
Gh_A09G1494	79.0067	46.7433	37.3667	38.48	59.17	74.075	65.65	61.7267	78.4833	78.69
Gossypium_hirsutum_newGene_640	10.91	19.1133	13.21	11.005	22.24	16.145	10.595	14.9267	19.7433	9.04
Gh_D12G1213	45.3033	13.6667	15.5467	56.545	31.345	28.48	36.505	40.2	28.9133	27.42
Gh_D13G0906	195.263	129.873	113.097	10.915	144.13	146.19	87.75	187.717	120.507	124.49
Gh_A07G1742	95.2767	69.2267	49.9	11.35	86.09	69.665	47.365	74.38	64.5133	99.63
Gossypium_hirsutum_newGene_33824	13.3167	13.43	18.58	29.3	9.565	13.845	27.905	15.5967	11.9233	6.265
Gh_D09G0530	14.38	19.9833	14.02	12.5	9.2	20.33	12.69	9.08	17.5267	28.965
Gh_A03G1564	10.2833	6.44333	4.99333	1.425	7.015	9.425	6.575	6.20333	10.7333	6.765
Gh_A13G1544	7.60333	14.6333	13.7333	4.615	13.785	15.445	12.12	15.9467	10.3633	11.03
Gh_D07G1343	9.42333	10.97	14.4367	4.27	15.195	10.255	9.2	10.2167	8.11	4.515
Gh_A13G1872	8.84667	4.18667	2.52	8.48	2.6	3.375	3.285	2.82	8.31333	3.94
Gh_A09G0940	9.22	19.7133	21.4267	18.26	9.865	10.43	9.76	6.85	4.50667	7.41
Gh_A13G2301	427.93	800.017	629.763	26.97	353.025	493.705	422.415	791.38	135.863	294.09
Gh_A06G1664	4.39667	8.97667	9.39667	5.535	4.36	5.46	9.82	7.21333	9.98667	4.055
Gh_A05G1463	93.45	134.987	128.213	67.21	351.935	125	94.97	61.78	78.73	128.545
Gh_A05G0861	5.99	13.2167	22.2467	4.545	6.58	7.565	17.24	7.72667	4.48333	4.695
Gh_D05G3347	4.57333	9.54333	12.1933	7.845	7.36	5.035	9.17	8.90333	7.19	6.765
Gh_D13G2126	4.34	8.82667	8.87	158.05	8.665	3.75	8.55	4.58667	8.66333	4.935
Gh_D10G1122	5.57667	8.19	8.67	2.445	19.765	5.545	5.455	5.62333	5.31333	7.77
Gh_D12G1850	17.8767	19.4233	14.05	37.11	9.005	23.955	22.925	12.1767	9.79333	6.925
Gh_D08G2649	8.63333	7.91333	10.3833	50.515	3.82	9.31	18.01	8.51	17.0533	60.3
Gh_A05G3665	51.1467	114.12	71.62	58.58	75.605	23.8	57.815	42.2733	44.8633	44.295
Gh_A08G0494	87.42	78.43	57.8567	44.16	100.08	71.25	59.24	89.7167	110.887	90.195
Gh_A11G0248	20.7333	14.8433	5.97667	12.54	8.7	24.09	15.605	20.8733	23.7333	22.47
Gh_D12G1641	22.0967	17.4733	16.0667	40.86	24.69	24.165	31.89	35.5033	36.8033	22.29
Gh_D04G1660	19.46	11.1133	14.78	7.435	9.59	22.7	43.23	24.86	17.4733	8.81
Gh_A03G0815	81.01	61.06	41.6167	52.565	76.77	98.01	62.62	77.5567	129.837	102.82
Gh_D13G0408	70.9033	67.2167	51.92	344.41	62.295	86.72	85.525	100.147	62.6267	48.985
Gh_A05G0870	20.99	20.3867	18.71	33.25	33.17	13.195	18.345	10.74	17.37	10.06
Gh_A07G1155	9.71333	6.69333	5.14667	1.91	7.17	7.565	5.12	2.69333	7.2	10.085
Gh_D02G0086	24.35	36.2433	41.4533	8.475	50.55	33.925	34.345	34.65	31.5033	40.905
Gh_D07G2407	9.44333	18.6033	27.41	5.635	17.905	8.875	6.91	7.78	6.09333	18.08
Gh_A11G2830	3.42333	4.16	7.59	15.635	3.665	3.425	7.79	4.71333	2.86	2.54
Gh_A05G3287	3.42667	3.75	5.12	3.7	3.25	2.555	2.295	1.66333	3.07667	3.93
Gh_D07G1998	3.87333	15.43	19.1467	19.095	4.49	2.935	5.71	3.23667	3.90667	3.265
Gh_A10G0780	11.76	5.77333	5.12	33.365	9.31	10.455	8.185	12.7233	30.6767	11
Gh_D09G0792	37.6467	62.8333	85.4233	52.795	44.575	58.06	73.265	69.6567	59.8333	55.005
Gh_D13G0107	81.9433	49.77	53.4267	481.335	61.605	71.52	84.91	126.977	112.95	77.74
Gh_D05G1292	59.6067	32.1033	19.98	2.205	45.69	43.735	28.06	35.6367	46.5333	54.03
Gh_A08G2533	37.5367	30.3033	23.83	6.925	51.79	64.6	51.03	42.2733	78.8633	64.46
Gh_A08G1310	3.14333	5	7.66667	3.415	4.58	2.38	2.98	2.35	2.07333	12.01
Gh_D07G2428	6.53667	7.01	11.3667	26.205	4.105	8.72	14.37	9.52333	8.09333	6.475
Gh_Sca005199G02	62.3967	137.46	84.8533	3.34	50.12	104.28	113.455	66.7867	41.5833	16.045
Gh_A04G0897	31.7867	21.5233	28.6267	25.8	40.825	36.845	46.005	46.26	19.4967	20.525
Gh_A04G0666	23.29	11.7233	10.7833	17.01	16.885	21.98	18.225	16.21	21.0233	20.965
Gh_D06G0294	12.6867	13.5133	16.0333	15.01	14.565	13.29	16.81	13.2933	11.39	15.685
Gh_D05G1934	5.03	2.45333	3.13333	1.97	4.785	4.185	4.035	4.70667	3.61667	3.47
Gh_A05G2990	5.92667	12.0067	13.4533	2.175	8.845	5.625	6.595	4.47	5.45	8.31
Gh_D10G2363	4.90333	14.3633	27.24	114.945	6.475	3.845	22.555	6.66333	5.16	6.38
Gh_A05G2623	3.53333	14.83	22.8233	51.965	9.3	3.175	10.61	3.95333	4.79667	4.995
Gh_D12G2489	25.3367	24.6667	32.0533	18.38	37.03	17.725	23.735	35.82	27.46	31.96
Gh_A10G1744	9.29667	5.55	6.32667	4.29	12.39	12.59	16.97	10.5633	13.4567	7.895
Gh_D06G1400	80.3867	146.27	185.797	98.7	59.85	103.29	110.365	162.2	153.69	40.955
Gh_A02G1280	24.7567	63.26	110.013	80.035	29.935	30.645	126.02	78.93	14.8833	429.575
Gh_Sca006973G01	8.00333	10.0967	9.39	17.1	8.935	12.215	21.1	14.9633	12.0333	11.645
Gh_A08G0595	12.4733	9.77	9.94333	7.425	5.225	14.67	14.99	13.2933	8.14	4.565
[truncated: 3,134 more rows]
