# Supplementary material for: Identification of candidate genes involved in salt stress response at germination and seedling stages by QTL mapping in upland cotton
Source: G3 (Bethesda). 2022 Apr 26;12(6):jkac099. doi: 10.1093/g3journal/jkac099 (PMC9157077; doi:10.1093/g3journal/jkac099)
Supplement: jkac099_Table_S11 [file jkac099_table_s11.xlsx]

## Sheet: Phenotype_indoor
	salt stress condition					normal condition					relative index
ID	GF	GP	FW	DW	SL	GF	GP	FW	DW	SL	GF	GP	FW	DW	SL
3	57.16	70.8	0.15	0.04	3.26	73.92	76.4	0.32	0.04	16.59	77.32	92.67	46.05	101.04	19.65
4	52.38	49.8	0.19	0.05	3.71	78.69	81.6	0.38	0.04	15.66	66.56	61.03	51.27	109.92	23.69
5	43.81	58.8	0.15	0.04	3.06	81.54	86.8	0.32	0.04	13.7	53.73	67.74	47.91	106.97	22.34
6	59.45	62.6	0.16	0.05	2.96	75.6	83.8	0.33	0.04	14.23	78.64	74.7	48.82	133.02	20.8
7	40.78	57.4	0.15	0.04	2.2	70.67	85.75	0.32	0.04	14.34	57.7	66.94	45.67	104.06	15.34
9	54.99	57.6	0.15	0.05	2.16	78	81.2	0.31	0.04	14.59	70.49	70.94	47.29	133.32	14.8
10	55.17	66.5	0.21	0.05	5.52	79.85	80.5	0.36	0.05	15.43	69.09	82.61	58.92	108.9	35.77
11	46.67	66.4	0.18	0.05	5.23	71.08	79.2	0.37	0.05	15	65.66	83.84	48.83	104.71	34.87
12	42.37	55.4	0.18	0.05	2.91	71.95	77.8	0.35	0.05	11.53	58.88	71.21	53.33	106.38	25.24
13	41.94	44	0.17	0.05	3.95	56.04	53	0.52	0.07	10.13	74.84	83.02	33.24	68.03	38.99
14	51	48.8	0.13	0.04	2.56	64.4	72.2	0.28	0.04	15.46	79.19	67.59	47.35	101.97	16.56
15	48.88	56.6	0.16	0.04	3.66	68.85	71.25	0.33	0.04	10.97	71	79.44	47.75	101.37	33.36
16	60.67	77.6	0.19	0.05	4.54	79.25	90	0.39	0.05	16.08	76.55	86.22	49.46	101.55	28.23
17	60.67	73	0.16	0.04	4.45	82.67	91.33	0.38	0.04	17.42	73.39	79.93	43.14	101.4	25.55
18	60.13	58.8	0.2	0.06	3.89	67.03	68.2	0.35	0.05	10.38	89.71	86.22	56.24	107.87	37.48
19	42.67	43.6	0.18	0.05	2.63	67.6	69.4	0.34	0.04	10.86	63.12	62.82	51.9	116.03	24.22
20	36	45.8	0.17	0.04	5.43	53.2	57	0.33	0.04	12.65	67.67	80.35	51.1	106.71	42.92
22	36.97	48.6	0.17	0.04	2.52	73.27	69.2	0.37	0.04	14.43	50.46	70.23	45.73	108.68	17.46
23	37.63	48.6	0.19	0.05	4.12	63.2	66	0.34	0.05	11.53	59.53	73.64	56.65	98.8	35.73
25	26.57	55.8	0.15	0.05	3.21	46.54	64.6	0.29	0.05	8.24	57.1	86.38	49.72	98.25	38.96
26	49.53	72.2	0.17	0.05	4.56	80.39	83.2	0.35	0.05	15.04	61.61	86.78	49.71	102.94	30.32
28	54	60	0.15	0.04	3.32	79.9	84.6	0.32	0.04	12.89	67.58	70.92	45.65	103.19	25.76
29	61.42	80.6	0.18	0.05	2.85	92.78	94.8	0.39	0.06	16.9	66.21	85.02	46.34	94.06	16.86
30	73.63	84.8	0.18	0.05	3.31	93.08	93.8	0.42	0.05	15.87	79.1	90.41	42.84	103	20.86
31	34.49	79.4	0.18	0.05	4.07	78.16	83.2	0.39	0.05	12.41	44.13	95.43	45.46	103.55	32.8
32	29.24	50.2	0.16	0.04	4.13	58.12	64.4	0.32	0.04	10.93	50.3	77.95	49.23	102.73	37.79
33	50.48	67.2	0.16	0.04	6.2	72.4	80.4	0.32	0.04	12.1	69.72	83.58	49.82	104.65	51.24
34	61.4	74	0.21	0.05	4.36	65.14	68.33	0.32	0.04	11.91	94.26	108.29	63.97	105.98	36.61
35	56.06	68.2	0.19	0.05	5.82	75.12	80.6	0.41	0.04	14.87	74.63	84.62	46.2	110.23	39.14
36	43	63.6	0.16	0.05	4.03	65.17	68.2	0.34	0.05	10.71	65.97	93.26	46.28	100.19	37.63
37	51.03	55	0.2	0.05	3.9	52.95	67.4	0.33	0.04	12.68	96.38	81.6	59.7	108.06	30.76
38	32.39	51.4	0.17	0.04	3	50.07	63.8	0.31	0.04	14.26	64.69	80.56	54.5	98.75	21.04
39	52.22	54	0.16	0.04	4.43	63.64	68.2	0.28	0.04	8.11	82.05	79.18	56.34	108.96	54.62
41	47.1	54	0.16	0.04	2.82	72.76	72.6	0.31	0.05	10.5	64.74	74.38	51.55	93.14	26.86
42	30.02	44.4	0.18	0.04	3.43	51.24	56.6	0.31	0.04	10.07	58.58	78.45	56.17	107.35	34.06
44	36.47	46.6	0.18	0.05	3.5	67.36	71.5	0.36	0.04	.	54.14	65.17	49.72	127.53	.
45	58.98	63.4	0.19	0.05	4.64	76.07	84	0.37	0.05	12.62	77.53	75.48	52.03	95.01	36.77
46	36.48	44.6	0.15	0.04	3.5	51.38	58.6	0.3	0.04	11.29	71	76.11	51.89	99.56	31
47	52.52	67.8	0.2	0.05	3.79	71.56	77.2	0.38	0.05	13.24	73.4	87.82	53.26	111.74	28.63
48	58.41	65	0.17	0.04	3.34	73.49	82.8	0.36	0.04	14.17	79.48	78.5	45.53	102.17	23.57
49	54.23	74.2	0.17	0.04	3.28	79.49	88.75	0.37	0.04	15.35	68.23	83.61	47.45	100.72	21.37
50	54.93	62.6	0.19	0.04	4.37	82.68	89.4	0.33	0.04	14.45	66.44	70.02	56.13	118.1	30.24
51	48.09	57.75	0.15	0.04	3.24	65.57	75.6	0.31	0.04	14.93	73.34	76.39	47.64	99.5	21.7
52	43.53	61.8	0.17	0.04	3.56	78.25	87.2	0.31	0.04	16.36	55.63	70.87	55.19	110.3	21.76
53	33.84	64.2	0.17	0.05	4.36	67.96	69.6	0.33	0.05	17.2	49.79	92.24	53.31	97.74	25.35
54	47.68	70.6	0.17	0.04	3.33	82.2	83.75	0.35	0.04	14.79	58	84.3	48.04	101.37	22.52
56	48.8	55	0.15	0.04	3.97	53.85	64.8	0.28	0.04	10.5	90.62	84.88	55.04	111.9	37.81
58	49.14	55.25	0.16	0.04	3.43	61.61	65.5	0.22	0.04	8.04	79.76	84.35	70.43	104.88	42.66
59	59.2	79.4	0.16	0.04	2.81	78.59	87.4	0.37	0.04	15.51	75.33	90.85	44.4	113.15	18.12
60	40.35	59.4	0.16	0.04	3.06	60.32	55.25	0.32	0.04	12.29	66.9	107.51	49.13	110.22	24.9
61	36.38	38.6	0.16	0.05	2.65	55.55	62	0.29	0.05	.	65.49	62.26	53.01	99.81	.
62	64.29	66	0.16	0.04	2.71	75.74	77.6	0.34	0.04	14.8	84.88	85.05	48.06	110.81	18.31
63	52.26	62.4	0.17	0.04	3.51	76.48	78.8	0.32	0.04	15.91	68.33	79.19	51.31	102.84	22.06
64	60.97	74.2	0.18	0.05	4.67	78.55	92	0.37	0.05	8.6	77.62	80.65	48.81	105.4	54.3
65	49.44	77.8	0.17	0.04	4.5	81.96	82.8	0.32	0.04	16.44	60.33	93.96	51.84	106.22	27.37
66	39.6	72	0.16	0.04	3.32	79.2	83.6	0.3	0.04	16.41	50	86.12	51.18	104.16	20.23
67	44.23	66.6	0.16	0.04	4	72.7	75	0.32	0.04	16.68	60.84	88.8	51.32	102.85	23.98
68	70	69.2	0.15	0.04	3.7	75.97	79.8	0.35	0.04	18.01	92.14	86.72	43.57	99.51	20.54
69	41.4	56.2	0.15	0.04	3.95	69.32	78.4	0.33	0.04	16.23	59.72	71.68	47.1	98.86	24.34
70	41.54	46.75	0.15	0.04	4.99	50.37	58.2	0.34	0.04	16.15	82.47	80.33	45.57	100.22	30.9
71	35	59.2	0.16	0.04	5.78	65.71	70	0.34	0.04	13.65	53.26	84.57	47.06	104.06	42.34
72	43.58	72.8	0.16	0.04	5.69	66	74.6	0.3	0.04	14.99	66.03	97.59	53.47	110.61	37.96
74	51.33	67	0.16	0.04	3.57	66.92	73	0.33	0.04	13.86	76.7	91.78	49.58	109.8	25.76
75	28.27	56.2	0.15	0.04	5.73	53.07	59.2	0.32	0.04	13.23	53.26	94.93	46.84	98.27	43.31
76	53.51	67.4	0.15	0.04	2.71	76.99	82.5	0.33	0.04	15.25	69.5	81.7	45.16	106.4	17.77
77	43.67	76.75	0.16	0.04	4.48	73.33	79	0.32	0.04	15.55	59.55	97.15	50.79	108.93	28.81
78	59.33	64.8	0.17	0.05	4.48	68.47	77.8	0.36	0.04	17.32	86.66	83.29	47.22	110.19	25.87
79	43.13	58.6	0.16	0.04	3.61	72.18	76.6	0.33	0.04	13.68	59.75	76.5	48.52	116.46	26.39
80	60.67	66.2	0.16	0.04	6.44	73.75	72.4	0.31	0.04	15.9	82.26	91.44	50.44	92.37	40.5
81	61.59	57.75	0.14	0.04	5.16	78.17	83	0.31	0.04	14.76	78.79	69.58	43.36	103.69	34.96
82	48.81	44.8	0.17	0.04	3.01	67.68	75.2	0.29	0.04	12.38	72.11	59.57	57.26	108.36	24.31
83	31.59	54	0.19	0.04	2.77	56.91	59.4	0.31	0.04	11.83	55.52	90.91	61.35	94.02	23.42
85	52.5	73.75	0.19	0.05	.	72.43	86.4	0.36	0.05	15.62	72.48	85.36	51.74	99.87	.
87	46	61.4	0.16	0.05	2.72	68.61	77	0.35	0.05	12.88	67.05	79.74	45.34	103.85	21.12
88	59.33	80.5	0.16	0.04	2.46	66.17	81.33	0.32	0.04	12.94	89.66	98.98	50.18	88.23	19.01
89	59.63	69	0.16	0.04	5.02	73.56	76	0.3	0.04	13.15	81.07	90.79	52.54	103.57	38.17
90	64.14	67.8	0.17	0.04	3.41	78.09	83.8	0.33	0.04	13.03	82.14	80.91	53.02	97.8	26.17
91	30	46	0.15	0.05	2.61	76.53	83.33	0.33	0.04	12.19	39.2	55.2	45.18	103.89	21.41
92	59.09	69	0.16	0.05	2.94	79.9	86	0.31	0.04	16.45	73.95	80.23	51.13	104.52	17.87
93	47.33	65.4	0.18	0.05	3.6	69.59	84.8	0.37	0.05	10.86	68.02	77.12	48.1	106.27	33.15
94	45.42	40.75	0.16	0.04	2.47	56.78	68	0.32	0.04	13.23	79.98	59.93	51.04	96.85	18.67
95	49.11	64.4	0.17	0.05	3.92	74.32	81	0.32	0.04	11.5	66.08	79.51	52.13	103.11	34.1
96	63.43	66.6	0.19	0.05	3.29	77	83	0.42	0.05	12.34	82.37	80.24	44.51	107.47	26.66
97	56.71	56.8	0.16	0.04	4.77	64.83	71.6	0.36	0.04	12.76	87.48	79.33	44.59	102.91	37.36
98	50.89	58.6	0.15	0.04	2.09	69.77	74.6	0.32	0.04	14.85	72.94	78.55	47.36	104.49	14.07
99	56.08	58.6	0.15	0.04	5.34	72.71	74.75	0.3	0.04	11.41	77.12	78.39	50.29	102.26	46.8
100	73.7	92.67	0.23	0.05	8.42	87.24	90.67	0.33	0.05	12.28	84.48	102.21	69.12	106.09	68.57
101	53.62	59.6	0.2	0.04	7.42	74.92	80.2	0.72	0.09	15.84	71.57	74.31	27.3	51.4	46.84
104	53.47	72	0.19	0.05	5.22	82.53	81.8	0.38	0.05	13.96	64.79	88.02	50.4	103.76	37.39
105	57.7	68	0.16	0.04	4.53	76.04	81	0.34	0.04	13.19	75.88	83.95	47.67	108.83	34.34
106	49.66	80	0.2	0.05	5.48	85.36	90.4	0.44	0.05	14.67	58.18	88.5	45.71	101.44	37.36
107	50.07	52.2	0.17	0.04	3.29	65.64	70.2	0.32	0.04	12.63	76.27	74.36	52.35	108.14	26.05
109	58.13	67	0.23	0.06	5.46	71.95	76.4	1	0.05	14.51	80.79	87.7	23.36	118.36	37.63
110	46.25	65.8	0.18	0.05	2.8	76.17	87	0.36	0.05	15.14	60.72	75.63	48.94	105.49	18.49
111	56.67	62.5	0.19	0.05	3.6	86	86.33	0.41	0.05	18.11	65.89	72.39	47.09	102.76	19.88
112	58.53	46.4	0.15	0.05	1.69	69.09	75.25	0.28	0.04	6.59	84.72	61.66	53.67	105.87	25.64
113	49.72	65	0.13	0.04	4.74	81.14	85.8	0.33	0.04	12.67	61.28	75.76	40.34	102.86	37.41
114	52	41.6	0.16	0.04	2.36	62.96	58.25	0.3	0.04	10.13	82.59	71.42	52.97	105.64	23.27
115	55.95	74	0.18	0.05	2.33	84.8	88.2	0.36	0.04	14.3	65.98	83.9	50.27	107.93	16.29
116	41.56	70	0.17	0.05	4.88	72.55	82.6	0.35	0.04	10.52	57.29	84.75	50.32	105.69	46.39
117	45.04	71.25	0.15	0.04	5.48	77.83	84.5	0.3	0.04	13.23	57.87	84.32	49.4	95.97	41.42
118	39.4	58.75	0.14	0.04	2.89	61.3	67	0.25	0.04	9.56	64.28	87.69	58.42	108.92	30.23
119	62.8	76.25	0.19	0.05	3.58	88.38	90.8	0.4	0.05	13.96	71.05	83.98	48.91	107.89	25.64
120	74	66.8	0.14	0.04	6.89	83.14	87.6	0.3	0.03	11.75	89	76.26	47.3	105.83	58.64
121	76.17	90	0.22	0.05	5.1	87.96	92.67	0.42	0.05	13.26	86.6	97.12	53.58	99.42	38.46
122	53.96	58.6	0.15	0.04	4.33	71.74	78.8	0.3	0.03	13.79	75.21	74.37	50.24	116.77	31.4
123	59.68	79.25	0.17	0.05	.	81.66	88.75	0.35	0.04	14.3	73.09	89.3	48.77	114.21	.
124	64.31	78.4	0.61	0.13	4.08	71.85	82.25	0.37	0.05	14.48	89.51	95.32	164.79	268.99	28.18
125	50.48	66.4	0.14	0.04	2.88	79.02	83.2	0.29	0.04	11.69	63.89	79.81	49.68	103.61	24.64
126	38.26	69.8	0.18	0.05	3.66	77.66	82	0.35	0.05	12.51	49.27	85.12	50.67	102.88	29.26
127	50.83	57.6	0.2	0.05	3.18	65.32	72	0.35	0.05	12.22	77.82	80	57.81	100.99	26.02
128	49.6	69.25	0.17	0.04	3.79	76.2	76.75	0.3	0.03	11.84	65.09	90.23	56.42	131.8	32.01
130	71.5	73.8	0.21	0.05	2.93	74	80.6	0.37	0.05	11.87	96.62	91.56	56.65	99.17	24.68
131	65.6	79	0.2	0.05	2.96	75.24	80.6	0.37	0.05	13.23	87.19	98.01	53.76	106.1	22.37
132	69.58	74.2	0.17	0.05	5.35	75.41	83.25	0.34	0.05	17.07	92.27	89.13	50.8	99.73	31.34
133	39.39	50.8	0.13	0.04	4.47	55.42	62.75	0.28	0.04	17.65	71.08	80.96	47.03	116.4	25.33
134	66.67	65.33	0.15	0.04	4.21	83.74	87.5	0.31	0.04	12.77	79.61	74.67	49.85	103.84	32.97
135	54.18	74.75	0.22	0.05	5.62	74.29	87	0.38	0.05	15.46	72.93	85.92	57.13	92.42	36.35
137	52.61	72.8	0.17	0.04	7.83	74.69	81.33	0.3	0.04	14.37	70.44	89.51	57.85	110.25	54.49
138	56.1	72.5	0.17	0.05	2.64	85.18	91	0.32	0.05	11.36	65.85	79.67	53.24	99.53	23.24
139	46.82	59.8	0.15	0.05	3.32	65.98	73.6	0.29	0.04	10.4	70.97	81.25	53.52	123	31.92
140	59.6	81	0.22	0.05	4.09	74.8	87.2	0.37	0.05	9.77	79.68	92.89	60.22	97.03	41.86
141	57.82	72.25	0.2	0.04	4.04	65.63	73.2	0.33	0.04	10.68	88.1	98.7	59.03	107.83	37.83
142	55.3	70	0.22	0.05	3.48	68	69.5	0.32	0.05	9.59	81.33	100.72	69.78	97.74	36.29
143	58.5	72.6	0.2	0.04	3.89	75.69	79.5	0.35	0.04	10.71	77.29	91.32	56.71	102.46	36.32
145	51.84	70.8	0.18	0.04	5.06	78.14	84.2	0.31	0.04	13.13	66.34	84.09	57.89	108.14	38.54
146	62.13	72.6	0.18	0.04	4.64	74.25	79	0.28	0.03	10.27	83.67	91.9	65.91	108.67	45.18
147	51.77	65.6	0.2	0.05	2.56	78.34	89	0.3	0.04	11.84	66.08	73.71	64.44	112.78	21.62
148	51.42	64.8	0.18	0.04	3.98	74.73	80.8	0.32	0.04	13.3	68.81	80.2	55.96	116.63	29.92
149	49.74	65.2	0.17	0.04	3.3	80.82	85.75	0.29	0.04	16.41	61.54	76.03	57.4	107.47	20.11
150	46.96	61	0.19	0.05	2.88	77.61	81.33	0.34	0.05	11.28	60.52	75	56.63	101.29	25.53
151	60.27	75.4	0.21	0.05	3.89	80.49	85.2	0.37	0.05	15.67	74.88	88.5	56.61	99.26	24.82
152	57.45	55	0.16	0.04	2.41	67.56	73	0.29	0.04	7.64	85.03	75.34	55.15	108.82	31.54
153	48.19	63	0.14	0.06	4.07	76.95	83.4	0.31	0.04	9.61	62.62	75.54	44.79	145.95	42.35
155	45.5	73.6	0.19	0.05	2.99	79.45	87.2	0.35	0.05	13.97	57.27	84.4	54.17	109.63	21.4
156	41.9	66	0.15	0.03	4.15	70.5	78.5	0.28	0.03	13.65	59.44	84.08	55.58	106.63	30.4
158	51.2	67	0.16	0.04	5.35	76.09	86.2	0.31	0.04	14.13	67.29	77.73	51.32	107.02	37.86
159	41.5	74.6	0.19	0.05	3.34	80.48	86.4	0.34	0.05	12.77	51.57	86.34	55	108.52	26.19
160	65.31	85.2	0.2	0.05	6.41	81.09	87.2	0.37	0.04	11.1	80.53	97.71	53.65	105.44	57.75
162	54.8	81.8	0.17	0.05	4.1	86.17	89.75	0.32	0.05	8.32	63.59	91.14	52.73	104.28	49.28
164	58.71	56.6	0.17	0.05	2.44	61.84	67	0.31	0.05	6.65	94.94	84.48	55.04	106.12	36.69
166	53.24	69.2	0.18	0.05	3.83	76.35	77.6	0.33	0.05	9.74	69.73	89.18	55.57	100.31	39.32
167	39.06	62.33	0.18	0.05	3.09	57.84	60	0.27	0.04	8.48	67.53	103.89	67.5	112.6	36.44
168	37.47	70	0.15	0.04	6.51	71.3	81.4	0.32	0.04	14.49	52.55	86	45.22	105.35	44.93
170	74	71	0.19	0.04	2.65	82	86.5	0.36	0.04	12.14	90.24	82.08	52.29	101.94	21.83
176	63.33	71.4	0.2	0.05	7.51	80.33	81.25	0.4	0.04	13.48	78.84	87.88	50.15	105.1	55.71
177	57.31	65.8	0.18	0.04	6	80.04	80.2	0.34	0.04	10.65	71.61	82.04	51.95	102.97	56.34
178	54.45	69.6	0.2	0.05	8.65	78.17	82.2	0.4	0.04	11.69	69.66	84.67	51.15	111.3	73.99
179	44.62	73.8	0.18	0.05	6.93	77.72	88.4	0.33	0.05	12.48	57.4	83.48	52.94	102.26	55.53

## Sheet: Phenotype_field
	salt stress condition										normal condition									relative index
ID	2017t1_FER	2017t2_FER	2017t1_NL	2018_FER	2019t1_FER	2019t1_NL	2019t1_SH	2019t2_FER	2019t2_NL	2019t2_SH	2017t1_FER	2017t1_NL	2018_FER	2019t1_FER	2019t1_NL	2019t1_SH	2019t2_FER	2019t2_NL	2019t2_SH	2017t1_FER	2017t1_NL	2018_FER	2019t1_FER	2019t1_NL	2019t1_SH	2019t2_FER	2019t2_NL	2019t2_SH
3	18.4975	40	5.33333	53.8462	0.568182			51.7045	6.625	26.9375	16.4352	7	53.125	24.4318	8.5	40	59.9432	8.125	37.1875	112.548	76.1905	101.357	2.32558			86.2559	81.5385	72.437
4	14.7727	52.6667	5.75	43.5096	0.568182			57.6705	6.875	26.3125	17.0455	7.45625	52.8846	31.25	9.1	37.55	54.8295	8.5	41.1875	86.6667	77.1165	82.2727	1.81818			105.181	80.8824	63.8847
5	18.1818	36.6667	4.80556	56.9712	1.13636			77.8409	6.5625	26.6875	23.2955	6.01196	58.1731	16.4773	8.25	35.95	67.0455	7.125	38.6875	78.0488	79.9332	97.9339	6.89655			116.102	92.1053	68.9822
6	11.9318	55.3333	4	46.1538				66.7614	7	28.25	15.3409	7.28571	50.7212	19.0341	8.66667	44.0833	62.7841	7.625	39.875	77.7778	54.902	90.9953				106.335	91.8033	70.8464
7	22.1591	38.6667	4.96356	62.9808	3.97727	6.5	16.75	77.8409	6.5625	25.375	22.7273	7.16886	67.3077	26.7045	8.75	43.25	46.5909	7.375	39.0625	97.5	69.2378	93.5714	14.8936	74.2857	38.7283	167.073	88.9831	64.96
8	19.8864	20.6667	4.82186	33.6538	1.70455	8	18.5	76.9886	6.625	25.5625	19.3182	6.59211	41.1058	6.25	8.16667	31.6	49.4318	7.125	40.875	102.941	73.146	81.8713	27.2727	97.9592	58.5443	155.747	92.9825	62.5382
9	21.5909	40	4.85294	44.4712	4.54545	7.55	17.4	51.1364	6.6875	21.25	18.75	7.49167	55.0481	28.125	9.75	40.85	43.4659	8.6875	42.9375	115.152	64.7779	80.786	16.1616	77.4359	42.5949	117.647	76.9784	49.4905
10	16.4773	38	5.43277	48.5577	3.40909	7.46667	20.7333	57.6705	6.53571	30.2857	19.8864	8.09659	61.0577	25	8.93889	38.6833	26.7045	7.375	41.8125	82.8571	67.0995	79.5276	13.6364	83.5301	53.5976	215.957	88.6199	72.4322
11	22.7273	16	4.925	52.4038	1.98864	6.5	15.5	61.0795	7.71429	32.5268	36.9318	7.40074	63.7019	23.2955	9.7	44.35	30.1136	7.8125	47.125	61.5385	66.5474	82.2642	8.53659	67.0103	34.9493	202.83	98.7429	69.0224
12	24.4318	11.3333	5.05159	50.7212	0.284091			47.4432	6.25	25.3125	34.6591	7.36842	48.5577	14.2045	7.1	35.0167	25.8523	7.4375	46.25	70.4918	68.5573	104.455	2			183.516	84.0336	54.7297
13	13.6364	27.3333	5.01212	47.8365	1.70455	9	18	47.1591	8.5625	34.5	22.7273	7.59091	56.7308	14.2045	8.28333	37.55	42.0455	8.125	44.6875	60	66.0279	84.322	12	108.652	47.9361	112.162	105.385	77.2028
14	30.303	31.3333	6.5	58.4135	0.568182	6	14	68.1818	8.5625	32.25	17.0455	6.88889	70.9135	24.1477	9.45	40.3	55.6818	8.1875	44	177.778	94.3548	82.3729	2.35294	63.4921	34.7395	122.449	104.58	73.2955
15	15.3409	28	4.77778	55.2885				72.1591	7.5	37.25	18.75	6.97009	50.7212	21.0227	8.6	42.05	57.3864	8.0625	44.25	81.8182	68.5469	109.005				125.743	93.0233	84.1808
16	11.9318	37.3333	5	52.1635	1.13636	7.33333	18	65.625	7.75	32.1875	26.1364	6.90179	58.8942	23.2955	9.35	43.65	50.2332	8.0625	43.875	45.6522	72.445	88.5714	4.87805	78.4314	41.2371	130.641	96.124	73.3618
17	21.0227	22.6667	5.01136	53.8462				56.8182	7.5	28.4375	32.9545	7.55556	53.8462	13.0682	9.4125	35.7375	25	7.8125	38.5625	63.7931	66.3269	100				227.273	96	73.7439
18	17.0455	26	5.22619	36.7788				51.4205	6.9375	28	27.8409	8.06863	53.8462	12.7841	9.5	37.15	42.0455	7.875	41.4375	61.2245	64.7717	68.3036				122.297	88.0952	67.5716
19	14.7727	46	4.63889	31.25	1.70455			55.6818	6.6875	26.25	26.1364	7.23355	46.875	9.94318	8.93333	39.4333	40.0568	7.0625	41.25	56.5217	64.1302	66.6667	17.1429			139.007	94.6903	63.6364
20	18.75	33.3333	5.01667	49.0385	0.284091	6	13	55.1136	7	26	32.9545	7.32843	44.7115	10.5114	8.3	32.9	49.1477	8	44.625	56.8966	68.4548	109.677	2.7027	72.2892	39.5137	112.139	87.5	58.2633
21	14.2045	32	4.81818	37.9808	1.70455	7	12	59.9432	6.625	28	14.2045	7.4	37.9808	10.2273	8.65	38.45	43.4659	6.875	42.4375	100	65.1106	100	16.6667	80.9249	31.2094	137.908	96.3636	65.9794
22	12.5	38.6667	5.91667	57.4519	0.568182			64.4886	7.375	31.375	23.8636	7.48739	47.5962	10.2273	9.35	38.75	45.4545	7.4375	38.1875	52.381	79.0217	120.707	5.55556			141.875	99.1597	82.1604
23	14.2045	28.6667	4.81597	43.75				56.25	7.375	34.25	14.2045	7.15873	51.6827	19.8864	8.75	32.05	37.2159	7.6875	44.4375	100	67.2741	84.6512				151.145	95.935	77.0745
24	13.0682	30	4.66667	49.7596				45.7386	7.9375	35.875	18.1818	7.12698	54.5673	18.75	8	36.15	27.2727	8.75	46.6875	71.875	65.4788	91.1894				167.708	90.7143	76.8407
25	16.4773	34.6667	4.92143	45.4327	1.42045			53.4091	7.625	33.0625	22.7273	7.55833	32.4519	6.81818	7.86111	31.4306	29.8295	8.0625	41.625	72.5	65.1126	140	20.8333			179.048	94.5736	79.4294
26	18.1818	41.3333	4.9	53.6058	5.39773	7.91667	16.9167	39.4886	7.25	28.25	22.7273	7.56319	60.8173	11.3636	9.6	31.7833	18.75	7.625	38.8125	80	64.7875	88.1423	47.5	82.4653	53.225	210.606	95.082	72.7858
27	13.0682	33.3333	5.33333	34.8558	4.82955	7.13333	19.3667	62.7841	7.9375	35.125	14.2045	6.66667	37.7404	26.9886	9.35	41.3	45.7386	8	44.5	92	80	92.3567	17.8947	76.2923	46.8927	137.267	99.2188	78.9326
28	16.4773	36	5.28409	52.8846				58.5227	8.5625	35	17.0455	8.20445	39.1827	17.8977	9.9	37.6	32.9545	7.8125	42.1875	96.6667	64.4052	134.969				177.586	109.6	82.963
29	20.9615	42.6667	.	61.5385	5.96591	7.6	17.55	69.0341	7.4375	32.5625	14.2045	8.24603	51.6827	11.3636	8.8	41.35	52.5568	8	42.875	147.569	.	119.07	52.5	86.3636	42.4426	131.351	92.9688	75.9475
30	21.8182	52	4.80804	49.7596	0.284091			68.75	7.5	30.625	18.1818	7.5483	57.9327	21.3068	8.7	37.2	48.5795	6.5	33.3125	120	63.697	85.8921	1.33333			141.52	115.385	91.9325
31	13.0682	52.6667	4.75	47.3558	0.852273			59.375	7.6875	31.75	17.0455	7.81746	55.7692	23.0114	9.53571	46.4286	40.0568	7.375	42.5625	76.6667	60.7614	84.9138	3.7037			148.227	104.237	74.5962
32	11.3636	39.3333	5	40.1442				54.2614	7.5	32.0625	17.6136	7.65385	56.9712	32.6705	9.5	45.65	52.2727	7.1875	38.3125	64.5161	65.3266	70.4641				103.804	104.348	83.6868
33	20	50.6667	5	53.6058	1.13636	5	12	66.1932	8.3125	34.6875	30.5556	7.66667	57.2115	23.5795	9.05	38.8	38.6364	7.75	41.6875	65.4545	65.2174	93.6975	4.81928	55.2486	30.9278	171.324	107.258	83.2084
34	14.2045	48	4.91667	47.3558				68.4659	8.1875	36.4375	28.9773	7.91776	61.2981	23.8636	9.35	42.7	54.5455	7.4375	42.25	49.0196	62.0967	77.2549				125.521	110.084	86.2426
35	18.1818	45.3333	4.74242	57.2115	3.97727	7.33333	18	71.875	7.4375	26.9375	23.8636	7.53788	65.625	32.6705	8.85	41.25	56.25	7.75	42.3125	76.1905	62.9146	87.1795	12.1739	82.8625	43.6364	127.778	95.9677	63.6632
36	13.9653	43.3333	4.72727	34.8558	1.42045	6.66667	14.3333	55.3977	6.3125	25.1875	15.9091	6.94792	51.4423	13.9205	8.85	34.8	45.1705	8.125	43	87.782	68.0387	67.757	10.2041	75.3296	41.1877	122.642	77.6923	58.5756
37	28.9773	20	4.6	54.8077	7.67045	7.03571	16.9881	70.7386	8.5	36.875	28.9773	7.73947	74.5192	31.8182	9.3	42.1	64.1299	8.1875	43.3125	100	59.4356	73.5484	24.1071	75.6528	40.3518	110.305	103.817	85.1371
38	28.9773	17.3333	4.85	36.0577	1.70455	7	13	63.6364	7.05357	27.7411	28.9773	7.47059	50.9615	5.68182	8.65	34.7	43.75	7.3125	40.9375	100	64.9213	70.7547	30	80.9249	37.464	145.455	96.4591	67.7644
39	13.6364	34	4.75	60.0962	1.70455	7	14.5	70.4545	7.1875	28.8125	19.3182	7.24573	45.4327	14.7727	9.4	37.55	39.4886	7.9375	39.1875	70.5882	65.5559	132.275	11.5385	74.4681	38.6152	178.417	90.5512	73.5247
40	15.3409	39.3333	4.99123	45.9135	0.568182	8	19	57.3864	7.5625	29.875	16.4773	7.67014	45.4327	16.1932	8.85	39.2	31.5341	7.5	37.5	93.1034	65.0735	101.058	3.50877	90.3955	48.4694	181.982	100.833	79.6667
41	17.6136	37.3333	5.57692	50				70.7386	8.4375	32.9375	26.7045	7.84874	55.7692	27.8409	9.6	41.9	43.75	8.125	39.125	65.9574	71.055	89.6552				161.688	103.846	84.1853
42	17.0455	38.6667	5	53.3654	0.284091			57.6705	8.125	35.5	15.3409	7.4375	46.1538	4.26136	8.70833	33.9583	32.1023	8.25	46.1875	111.111	67.2269	115.625	6.66667			179.646	98.4848	76.8606
43	18.75	37.3333	5.20952	43.5096	0.284091			63.3523	8.8125	36.6875	26.1364	8.27431	51.4423	5.96591	8.6	34.95	44.3182	8.6875	46.125	71.7391	62.9603	84.5794	4.7619			142.949	101.439	79.5393
44	12.5	27.3333	4.27273	34.1346				39.7727	8	35.0625	18.75	7.3381	57.2115	7.38636	8.63571	34.6143	32.9545	7.125	40.875	66.6667	58.2267	59.6639				120.69	112.281	85.7798
45	21.5909	20	4.84188	34.6154	0.284091			38.3523	8.8125	42.5	29.5455	7.72055	61.0577	10.2273	9.28333	36.4667	19.3182	7.25	43.75	73.0769	62.7142	56.6929	2.77778			198.529	121.552	97.1429
46	14.2045	27.3333	5.0754	28.8462	1.70455	7.33333	18	48.8636	8.25	35	21.0227	8.24573	34.375	3.40909	8.60714	29.0357	19.0341	8.5	43.9375	67.5676	61.5518	83.9161	50	85.2006	61.9926	256.716	97.0588	79.6586
47	20.4545	38.6667	4.59722	40.3846	0.568182			50.8523	7.5625	35.6875	20.4545	7.83007	53.6058	12.5	9.1	33.8	19.0341	8	43.25	100	58.7124	75.3363	4.54545			267.164	94.5312	82.5145
48	13.0682	30.6667	4.5	38.9423	0.568182	7	14	40.9091	8	32.4375	15.3409	7.29221	41.5865	5.11364	8.04167	29	17.3295	7.875	39.75	85.1852	61.7097	93.6416	11.1111	87.0466	48.2759	236.066	101.587	81.6038
49	11.9318	52	4.54545	53.6058				40.9091	7.47917	32.8125	14.2045	9	49.7596	9.09091	7.07143	28.6786	20.1705	7.6875	39	84	50.5051	107.729				202.817	97.29	84.1346
50	19.3182	58	4.72778	47.5962	0.284091	7	18	56.5341	6.9375	30.25	15.9091	7.43824	43.2692	27.8409	9.2	41.6	33.5227	7.1875	38.9375	121.429	63.5605	110	1.02041	76.087	43.2692	168.644	96.5217	77.6886
51	12.5	47.3333	4.83333	43.2692	7.10227	7.35	17.05	65.3409	8.125	32.5625	26.1364	8.09804	49.5192	17.8977	9.15	39.2	32.1023	7.6875	38.25	47.8261	59.6852	87.3786	39.6825	80.3279	43.4949	203.54	105.691	85.1307
52	25	48	5.46691	57.2115	4.54545	7.58333	17.8333	65.9091	8.4375	31.8125	23.2955	8.20227	63.4615	19.0341	9.45	40.5	56.8182	9	40.3125	107.317	66.6512	90.1515	23.8806	80.2469	44.0329	116	93.75	78.9147
53	43.75	30.6667	4.83254	37.0192				43.1818	7.375	31.125	22.1591	7.09104	69.4712	10.5114	8.4	32.4429	41.7614	7.75	40.8125	197.436	68.1499	53.2872				103.401	95.1613	76.2634
54	19.8864	38	5.02632	39.6635				71.5909	7.75	33	26.1364	7.1398	53.125	8.52273	9.45	34.3	51.9886	7.5625	42	76.087	70.3985	74.6606				137.705	102.479	78.5714
55	22.1591	31.3333	5.24118	51.2019	2.84091	7.33333	17.6667	71.875	7.9375	38.125	32.3864	8.2648	60.8173	18.1818	9.65	39.5	50.5682	8.125	44.625	68.4211	63.4156	84.1897	15.625	75.9931	44.7257	142.135	97.6923	85.4342
56	14.7727	28.6667	4.69444	33.6538				43.4659	8	32.875	14.2045	6.92857	38.2212	26.9886	8.35	41.3	25.2841	7.8125	45.5	104	67.7549	88.0503				171.91	102.4	72.2527
57	15.9091	38	4.5	44.7115				28.9773	7.3125	33.6875	15.3409	7.46667	38.4615	17.6136	8.20556	35.1778	11.3636	7.125	37.0625	103.704	60.2679	116.25				255	102.632	90.8938
58	22.7273	50	5.12316	42.7885	2.55682	9	20	72.4432	8.0625	34.125	26.1364	7.16029	68.2692	19.6023	9.15	41.9	47.4432	7.5	43.375	86.9565	71.5496	62.6761	13.0435	98.3607	47.7327	152.695	107.5	78.6744
59	28.9773	49.3333	5.3381	42.7885	2.84091	7.66667	17.8333	68.4659	7	25.375	30.1136	8.15015	64.4231	21.5909	9.05	39.5	74.4318	8.75	41.3125	96.2264	65.4969	66.4179	13.1579	84.7145	45.1477	91.9847	80	61.4221
60	25	34	5.02632	59.6154	0.568182			66.1932	8.125	32.5625	22.1591	7.20448	64.9038	14.7727	9.45	33.0333	46.5909	8.25	41.875	112.821	69.7665	91.8519	3.84615			142.073	98.4848	77.7612
61	26.7045	40.6667	5.39803	47.3558	0.568182	8	20	67.3295	8.75	38.25	24.4318	7.56373	52.4038	8.52273	9.5	45.7778	46.875	8.4375	46	109.302	71.3673	90.367	6.66667	84.2105	43.6893	143.636	103.704	83.1522
62	25	31.3333	5.06842	56.4904				55.1136	7.3125	28.875	23.2955	6.88194	60.8173	30.6818	9.25	41.75	35.7955	7.5	40.6875	107.317	73.6481	92.8854				153.968	97.5	70.9677
63	21.0227	17.3333	5.28333	45.1923	1.42045	7	13	67.6136	6.9375	32.5625	23.8636	6.97059	62.0192	20.7386	8.55	35.2	34.9432	8.25	41.5625	88.0952	75.7947	72.8682	6.84932	81.8713	36.9318	193.496	84.0909	78.3459
64	22.1591	20	5.05903	35.5769	0.852273	5.5	14	57.6705	7.3125	29.9375	19.8864	7.17017	56.7308	7.95455	8.0625	33.6875	41.4773	7.9375	42.8125	111.429	70.5566	62.7119	10.7143	68.2171	41.5584	139.041	92.126	69.927
65	25.5682	40.6667	4.82773	42.5481	1.42045	6	12	71.875	7.125	31	28.9773	7.325	49.2788	14.2045	8.91667	35.5333	40.0568	7.6875	45.5625	88.2353	65.9076	86.3415	10	67.2897	33.7711	179.433	92.6829	68.0384
66	31.8182	46.6667	5.01984	56.9712	3.97727	7.14286	20.7143	74.4318	7.3125	31.5625	36.3636	7.13562	55.2885	42.8977	8.7	39.5	49.4318	7.6875	44.5	87.5	70.349	103.043	9.27152	82.1018	52.4412	150.575	95.122	70.927
67	25	38	5.11111	35.0962	1.70455	8	19	55.6818	7.375	34.4375	31.25	6.66029	59.375	13.6364	8.26111	38.1056	44.6023	8.125	44.8125	80	76.7401	59.1093	12.5	96.8393	49.8615	124.841	90.7692	76.848
68	32.3864	44	5.27288	41.3462	14.7727	7.26111	20.5556	58.8068	6.9375	28.5625	22.7273	6.98333	62.0192	19.6023	9.03333	39.3	32.9545	7.4375	43.0625	142.5	75.5066	66.6667	75.3623	80.3813	52.3042	178.448	93.2773	66.328
69	22.1591	29.3333	5.05556	50				47.1591	7.5625	29	12.5	7.375	63.2212	9.94318	8.15	35.15	40.0568	8.0625	39.625	177.273	68.5499	79.0875				117.73	93.7984	73.1861
70	11.9318	34	4.95425	41.5865				46.0227	7.875	33.25	22.1591	7.4332	35.8173	33.2386	9.1	38.25	33.2386	7.625	41.125	53.8462	66.6503	116.107				138.462	103.279	80.8511
71	13.6364	40.6667	4.95	24.0385				29.5455	7.375	34.4375	19.3182	6.19545	37.0192	7.38636	8.25	29.5	35.2273	8	42.375	70.5882	79.8973	64.9351				83.871	92.1875	81.2684
72	17.6136	43.3333	4.79832	30.0481	2.27273	6.33333	13	54.2614	8.3125	34.375	33.5227	7.23737	45.9135	17.0455	9.75	39.4	46.5909	7.6875	44.125	52.5424	66.2992	65.445	13.3333	64.9573	32.9949	116.463	108.13	77.9037
73	19.3182	53.3333	5.23846	41.5865	1.13636	8.5	21	67.0455	7.6875	31.625	22.1591	8.68407	49.7596	30.9659	9.85	40.45	40.9091	7.9375	40.875	87.1795	60.3227	83.5749	3.66972	86.2944	51.9159	163.889	96.8504	77.37
74	17.0455	10	4.75	34.1346				50.8523	6	21.3125	28.9773	7.25987	46.3942	13.6364	8.85	35	33.5227	7.5625	41.25	58.8235	65.4282	73.5751				151.695	79.3388	51.6667
75	26.7045	32	4.76645	15.8654	1.98864	9	24.5	57.6705	7.3125	27.75	21.5909	7.30556	48.5577	9.375	8.9	39.3	47.1591	7.5625	42.1875	123.684	65.2441	32.6733	21.2121	101.124	62.341	122.289	96.6942	65.7778
76	14.7727	33.3333	4.80556	43.9904	2.84091	8.33333	19.6667	44.3182	6.6875	28.125	16.4773	7.19412	47.5962	18.1818	9.3	37.8	46.0227	7.4375	38.0625	89.6552	66.7984	92.4242	15.625	89.6057	52.0282	96.2963	89.916	73.8916
77	26.1364	4	4.60294	31.9712	7.67045	7.3	28	63.9205	6.3125	27.8125	35.7955	7.21405	75	16.7614	8.65	39.55	36.3636	7.75	44	73.0159	63.8052	42.6282	45.7627	84.3931	70.7965	175.781	81.4516	63.2102
78	27.2727	31.3333	5.25	28.125				51.9886	6.5625	25.875	23.2955	7.23529	42.0673	24.4318	8.55	39.1	63.6364	7.3125	38.375	117.073	72.561	66.8571				81.6964	89.7436	67.4267
79	28.4091	37.3333	5.20882	47.8365	2.27273			45.1705	6.5625	23.9375	27.2727	7.60354	57.9327	25.2841	9.45	44.65	43.75	7.3125	40.375	104.167	68.5053	82.5726	8.98876			103.247	89.7436	59.2879
80	25	.	4.91403	42.0673	2.84091	8	17.5	76.1364	8.5	31.5	25	8.82745	60.0962	25.2841	9.25	39.25	41.7614	7.75	34.25	100	55.6676	70	11.236	86.4865	44.586	182.313	109.677	91.9708
81	15.9091	37.3333	5.5081	44.9519	1.70455			59.9432	7.625	29.25	24.4318	7.35902	59.8558	38.9205	9	41.4	58.5227	7.25	41.5625	65.1163	74.8482	75.1004	4.37956			102.427	105.172	70.3759
82	15.3409	45.3333	5.25	43.5096				54.2614	7.25	26.5	14.2045	6.72727	42.3077	12.7841	8.56667	36.7722	34.4692	6.25	37.5625	108	78.0405	102.841				157.42	116	70.5491
83	15.9091	38.6667	5.16591	48.5577	2.27273	8	18	38.9205	7.5625	30.0625	16.4773	7.12381	60.0962	32.9545	9.6	48.6	21.875	8.6875	42.9375	96.5517	72.5161	80.8	6.89655	83.3333	37.037	177.922	87.0504	70.0146
84	11.9318	34.6667	4.96429	50.4808	4.26136	7.8	28.8	38.3523	6.6875	28.4375	21.5909	7.42361	59.1346	21.0227	8.35	37.4	29.2614	7.25	39.3125	55.2632	66.8716	85.3659	20.2703	93.4132	77.0053	131.068	92.2414	72.337
85	27.2727	34.6667	4.77083	55.2885	0.284091			55.1136	6.3125	30.875	28.9773	6.43478	64.9038	31.5341	7.85	39.9	33.5227	7.625	41.5	94.1176	74.1413	85.1852	0.900901			164.407	82.7869	74.3976
86	13.0682	36.6667	4.67308	38.7019	1.42045	6	11	40.3409	6.9375	25.875	20.4545	7.05556	52.6442	22.1591	8.8	37.25	34.0909	7	38.5	63.8889	66.2326	73.516	6.41026	68.1818	29.5302	118.333	99.1071	67.2078
87	22.7273	44	5.125	29.3269	0.852273	7	21	60.5114	7.875	34.3125	34.6591	8	59.8558	11.6477	9.2	38.5333	61.2354	7.8125	40.875	65.5738	64.0625	48.996	7.31707	76.087	54.4983	98.8176	100.8	83.945
88	16.4773	52.6667	5.43846	32.6923	0.852273			46.0227	7.50893	30.7054	18.75	8.01667	52.6442	4.54545	10	36.0833	48.5795	8.0625	42.0625	87.8788	67.8394	62.1005	18.75			94.7368	93.134	72.9994
89	14.7727	54.6667	5.16667	41.3462	1.70455	6.25	15	74.4318	8.0625	36.5	29.5455	7.43939	55.0481	27.8409	8.6125	31.225	58.2386	7.6875	42.5	50	69.4501	75.1092	6.12245	72.5689	48.0384	127.805	104.878	85.8824
90	21.0227	40.6667	4.92915	37.0192	0.568182			69.6023	7.25	29.25	29.5455	7.01905	62.9808	27.2727	8.85	37.05	40.9091	7.8125	42.125	71.1538	70.2253	58.7786	2.08333			170.139	92.8	69.4362
91	20.4545	35.3333	5.75	49.0385	0.852273	6	14	63.9205	6.8125	29.125	22.1591	8.13393	67.7885	20.7386	9.75	41.4	71.5909	8.0625	42.5	92.3077	70.6915	72.3404	4.10959	61.5385	33.8164	89.2857	84.4961	68.5294
92	17.0455	38	4.8619	50.7212	0.284091			69.6023	8.75	36	24.4318	8.3	38.4615	35.7955	8.85	39.15	59.9432	8.5625	42.6875	69.7674	58.5772	131.875	0.793651			116.114	102.19	84.3338
93	13.0682	27.3333	5.33333	36.5385	1.98864	7.25	19	57.6705	7.6875	33.9375	22.7273	7.25	61.2981	23.5795	9.45	44.5	47.4432	7.6875	43.125	57.5	73.5632	59.6078	8.43373	76.7196	42.6966	121.557	100	78.6957
94	15.3409	21.3333	5.00294	30.5288				46.3068	7.875	34.125	19.3182	6.25	52.4038	13.6364	8.82222	37.6778	44.3182	8.4375	34.5	79.4118	80.0471	58.2569				104.487	93.3333	98.913
95	15.9091	37.3333	4.62987	42.5481	1.70455	9	19	69.3182	7.9375	35.6875	29.5455	7.57895	56.25	20.1705	9.52143	41.4143	43.4659	8.375	44.125	53.8462	61.0886	75.641	8.4507	94.5236	45.8779	159.477	94.7761	80.8782
96	13.0682	30.6667	4.91667	53.6058				65.625	8.625	36.75	19.8864	7.53571	66.1058	19.0341	8.75	38.55	49.4318	7.875	38.875	65.7143	65.2449	81.0909				132.759	109.524	94.5338
97	17.0455	22.6667	4.76225	29.3269				61.0795	7.25	30.25	31.8182	7.88235	55.7692	17.3295	9.4	35.35	50.5682	8.375	44.5	53.5714	60.4167	52.5862				120.787	86.5672	67.9775
98	16.4773	10	4.28182	27.8846	0.568182	7	15	32.1023	7.3125	32.625	19.3182	9.07143	48.5577	13.3523	9.35	37.2	32.6705	9.1875	43	85.2941	47.2011	57.4257	4.25532	74.8663	40.3226	98.2609	79.5918	75.8721
99	21.0227	32.6667	4.84375	23.0769				59.375	7.1875	32.8125	27.8409	7.11345	56.9712	14.7727	8.6	40.15	67.8977	7.5625	41.3125	75.5102	68.0929	40.5063				87.4477	95.0413	79.4251
100	16.4773	27.3333	4.85	51.2019	0.568182			72.7273	7.8125	31	19.3182	7.97932	73.0769	9.09091	8.9	38.9833	57.9545	8.375	44.1875	85.2941	60.7821	70.0658	6.25			125.49	93.2836	70.1556
101	21.0227	43.3333	5.03333	39.1827	2.27273	8.5	20.5	62.5	7.0625	33	27.2727	6.83939	50.9615	11.0795	8.85	39.925	51.1364	7.875	44.875	77.0833	73.5933	76.8868	20.5128	96.0452	51.3463	122.222	89.6825	73.5376
102	16.4773	30	5.03476	39.1827	0.852273			68.1818	7.625	34.3125	26.1364	8.06696	60.0962	10.2273	9.4	37.15	59.375	8.9375	44.125	63.0435	62.4121	65.2	8.33333			114.833	85.3147	77.762
103	19.3182	48	4.89211	52.8846	1.13636	6.5	15	54.8295	8.1875	36.6875	21.5909	7.07778	39.4231	19.8864	8.15714	32.9357	37.7841	8.1875	44.5	89.4737	69.1192	134.146	5.71429	79.6848	45.5433	145.113	100	82.4438
104	14.2045	35.3333	4.88333	37.9808				54.8295	8.375	37.0625	16.4773	7.4375	57.2115	11.0795	8.65	39.45	46.0227	7.25	47.125	86.2069	65.6583	66.3866				119.136	115.517	78.6472
105	21.0227	12.6667	5.47333	40.625				48.5795	7.8125	35.4375	22.7273	7.82353	46.875	19.0341	8.83333	37.7667	18.1818	7.6875	39.25	92.5	69.9599	86.6667				267.188	101.626	90.2866
106	15.9091	48	5.01071	68.2692				40.625	7	30.625	22.1591	7.51103	48.0769	17.8977	8.8	41.75	22.7273	7.75	38.875	71.7949	66.7114	142				178.75	90.3226	78.7781
107	18.1818	32	5.25	51.4423	0.284091			49.4318	7.5625	32.125	21.5909	7.39286	55.7692	16.4773	9.15	39.25	18.4659	8.8125	42.0625	84.2105	71.0145	92.2414	1.72414			267.692	85.8156	76.3744
108	22.7273	38	4.86842	58.4135				76.1364	7.9375	37	28.9773	6.76111	46.6346	14.2045	9.18571	40.5714	59.375	7.875	41.0625	78.4314	72.0062	125.258				128.23	100.794	90.1065
109	19.3182	50.6667	4.75566	34.6154	0.284091			43.75	7.5625	29.5625	21.0227	6.49107	54.0865	5.39773	9	32	16.7614	7.25	36.1875	91.8919	73.2646	64	5.26316			261.017	104.31	81.6926
110	26.1364	26.6667	5.25	45.4327	0.568182	6.5	16.5	73.0114	7.375	35.5625	25.5682	7.42895	34.375	4.82955	9	35.25	54.8295	7.25	40.25	102.222	70.6695	132.168	11.7647	72.2222	46.8085	133.161	101.724	88.354
111	22.7273	42.6667	4.97778	29.5673	0.852273	8	15	64.7727	7.0625	31.5	23.8636	7.32778	55.0481	2.84091	9.66667	31.8333	46.875	7.875	42	95.2381	67.9303	53.7118	30	82.7586	47.1204	138.182	89.6825	75
112	20.4545	30.6667	5.00549	37.0192				62.5	7.5625	36.4375	21.5909	7.21228	35.8173	9.94318	8.85	33.2	43.1818	8.375	44.6875	94.7368	69.4024	103.356				144.737	90.2985	81.5385
113	23.2955	29.3333	4.94658	44.4712	2.84091	7	19	66.1932	6.625	32.875	21.0227	7.36508	73.5577	19.0341	9.25	41.2	36.3636	7.5	42.125	110.811	67.1626	60.4575	14.9254	75.6757	46.1165	182.031	88.3333	78.0415
114	19.3182	47.3333	5.3	65.625	3.125	7.25	15.625	75.2841	7.75	34.625	19.3182	7.5125	43.2692	16.7614	9.35	40.4	60.2273	7.5	40.8125	100	70.5491	151.667	18.6441	77.5401	38.6757	125	103.333	84.8392
115	15.3409	20.6667	4.5119	58.6538				72.1591	8.125	36.75	25.5682	7.25385	58.4135	7.95455	20.7	41.6	40.625	8	45.75	60	62.2002	100.412				177.622	101.562	80.3279
116	13.0682	26	4.66667	32.4519				60.7955	7.375	32.1875	17.6136	7.38889	53.125	3.40909	9.71429	41.0476	45.1705	8.125	41.8125	74.1935	63.1579	61.086				134.591	90.7692	76.9806
117	19.3182	39.3333	4.58333	38.7019	0.284091			40.625	6.75	25.375	22.7273	7.06871	59.1346	13.3523	9.225	38.3	20.1705	8	38.8125	85	64.8397	65.4472	2.12766			201.408	84.375	65.3784
118	15.9091	22	4.58095	34.6154	0.284091	7	19	64.4886	8.0625	33.875	18.75	7.13492	62.0192	9.94318	9.75	40.3	39.2045	7.5625	39.6875	84.8485	64.2047	55.814	2.85714	71.7949	47.1464	164.493	106.612	85.3543
119	11.3636	42	5.11029	38.2212				65.625	7.35714	29.7143	17.6136	7.59188	67.3077	23.2955	8.67143	36.9357	51.7045	7.8125	43	64.5161	67.3126	56.7857				126.923	94.1714	69.103
120	13.6364	34.6667	4.69872	41.1058				70.1705	6.9375	29.75	21.5909	6.59127	61.2981	17.0455	7.8	35.9	58.2386	6.6875	39.9375	63.1579	71.287	67.0588				120.488	103.738	74.4914
121	20.4545	50.6667	4.75	51.4423	10.5114	7.4	25.5	58.5227	7.5625	28.5	30.1136	8.58056	69.2308	29.5455	9.9	46.35	32.9545	8	41.25	67.9245	55.3577	74.3056	35.5769	74.7475	55.0162	177.586	94.5312	69.0909
122	19.8864	39.3333	5.02778	42.0673	0.284091	7	15	68.4659	8	33.0625	29.5455	7.84091	66.8269	4.82955	9.5	41.875	59.0909	8.0625	42.5	67.3077	64.1224	62.9496	5.88235	73.6842	35.8209	115.865	99.2248	77.7941
123	23.8636	34	4.91667	35.5769				68.4659	6.875	32.1875	26.1364	6.97222	58.4135	12.7841	8.4	39.65	31.8182	7.75	40.3125	91.3043	70.5179	60.9053				215.179	88.7097	79.845
124	21.0227	30.6667	5.3619	53.8462	5.68182	8.14286	18.1429	51.9886	7.9375	29.6875	17.0455	8.05556	63.9423	29.8295	9.65	42.5	40.9091	9.3125	43.375	123.333	66.5616	84.2105	19.0476	84.3819	42.6891	127.083	85.2349	68.4438
125	13.6364	50.6667	4.6375	25.4808	2.84091	7.66667	21	52.5568	7.60714	33.5179	17.6136	7.45238	64.9038	14.7727	9.65	40.95	22.7273	7.125	41.875	77.4194	62.2284	39.2593	19.2308	79.4473	51.2821	231.25	106.767	80.0426
126	16.4773	48	4.83333	28.125	1.42045	6	15.5	50.2841	6.5	29	19.3182	8.02308	49.2788	13.0682	7.75	32.65	28.4091	6.875	37.5625	85.2941	60.2429	57.0732	10.8696	77.4194	47.4732	177	94.5455	77.2047
127	15.3409	31.3333	4.625	34.8558				57.9545	7	27.0625	18.1818	7.88235	58.6538	10.2273	9.05	32.05	19.3182	8.5625	37.75	84.375	58.6754	59.4262				300	81.7518	71.6887
128	23.2955	52	4.53125	35.3365	0.852273			52.5568	7.3125	30.4375	32.9545	7.67279	58.6538	21.3068	8.9	40.3	18.1818	6.9375	37.8125	70.6897	59.0561	60.2459	4			289.062	105.405	80.4959
129	13.6364	20	4.88974	56.7308	0.284091			61.6477	7.8125	33.4375	20.4545	7.94444	62.9808	19.6023	9	37.7	48.8636	8.75	42.3125	66.6667	61.5492	90.0763	1.44928			126.163	89.2857	79.0251
130	19.8864	31.3333	5.39286	39.1827	1.13636	8	12	74.4318	7.875	32.75	23.2955	8.11161	60.8173	13.6364	9.28571	35.7286	38.3523	8.875	40.1875	85.3659	66.4832	64.4269	8.33333	86.1538	33.5866	194.074	88.7324	81.493
131	19.3182	38.6667	4.75	47.1154	0.284091	9	15	75.8523	7.375	30.25	22.1591	7.56522	55.0481	12.5	8.81667	36.4667	36.9318	8	41.5	87.1795	62.7874	85.5895	2.27273	102.079	41.1335	205.385	92.1875	72.8916
132	14.7727	46.6667	5.025	38.7019				60.7955	8.125	34.75	16.4773	7.43434	48.0769	5.68182	7.9	34.2	45.1705	7.4375	41.125	89.6552	67.5917	80.5				134.591	109.244	84.4985
133	30.1136	26	5.21053	36.5385				61.9318	6.1875	24.5625	20.4545	7	58.8942	22.4432	8.15	38.55	58.8068	6.6875	38.75	147.222	74.4361	62.0408				105.314	92.5234	63.3871
134	21.0227	50	5.2476	30.0481				72.1591	8.75	32.125	28.4091	9.01071	53.6058	13.0682	9.26429	33.35	36.3636	8.0625	43.6875	74	58.2373	56.0538				198.438	108.527	73.5336
135	14.7727	31.3333	5.17308	24.7596	0.852273			52.2727	8.25	38.125	18.1818	7.4375	40.8654	5.96591	8.18571	31.2857	45.4545	8.3125	42.625	81.25	69.554	60.5882	14.2857			115	99.2481	89.4428
136	24.4318	47.3333	4.82323	54.0865				71.5909	7.5625	34.6875	28.9773	7.11842	58.8942	8.23864	8.075	37.7125	59.6591	8.125	41.125	84.3137	67.7571	91.8367				120	93.0769	84.3465
137	26.1364	36.6667	4.57937	43.9904	4.54545	6.33333	13.3333	73.5795	6.6875	27.1875	35.2273	7.15977	63.4615	13.9205	8.55	36.15	69.3182	7.125	36.1875	74.1935	63.9596	69.3182	32.6531	74.0741	36.8834	106.148	93.8596	75.1295
138	24.4318	24	4.47672	36.5385	0.284091	6	15	76.4205	7.0625	32.3125	27.8409	7.24854	45.9135	16.1932	8.35	36.35	46.3068	7.0625	42.25	87.7551	61.7603	79.5812	1.75439	71.8563	41.2655	165.031	100	76.4793
139	25	31.3333	.	30.2885	0.852273			67.8977	6.875	25.625	18.1818	7.64236	66.5865	21.5909	8.55	39.35	67.6136	8.9375	42.0625	137.5	.	45.4874	3.94737			100.42	76.9231	60.9212
140	25	36.6667	4.84188	48.3173	0.852273	9.5	23	72.1591	7.5	29.9375	36.3636	8.16944	65.3846	25	9.35	44.05	62.7841	7.875	42.5625	68.75	59.2682	73.8971	3.40909	101.604	52.2134	114.932	95.2381	70.3377
141	11.3636	49.3333	4.625	38.2212				47.4432	7.3125	28.0625	14.7727	7.57143	50.2404	14.4886	9.4	38.45	44.0341	8.375	42.625	76.9231	61.0849	76.0766				107.742	87.3134	65.8358
142	13.0682	34	.	35.0962	0.852273	7	14	46.5909	6.8125	26.5	21.0227	8.29861	58.1731	7.67045	9.5	36.2	38.9205	8.0625	40	62.1622	.	60.3306	11.1111	73.6842	38.674	119.708	84.4961	66.25
143	14.2045	38	4.79167	37.7404	0.568182	6	14	67.0455	7.25	28.0625	15.3409	8	40.3846	9.09091	8.15	37.8889	22.1591	7.3125	42.125	92.5926	59.8958	93.4524	6.25	73.6196	36.9501	302.564	99.1453	66.6172
144	16.4773	30.6667	5.11218	44.4712	0.284091			69.6023	7.5	30.625	15.9091	7.32937	67.0673	12.7841	8.28333	37.6	53.125	7.6875	43.125	103.571	69.7493	66.3082	2.22222			131.016	97.561	71.0145
145	18.1818	20	4.94444	31.4904				71.5909	6.9375	29.5	21.5909	8.05	58.8942	15.9091	8.9	35.95	50.5682	8.5	41.25	84.2105	61.4217	53.4694				141.573	81.6176	71.5152
146	22.1591	31.3333	4.99449	37.0192	1.70455	8	14	69.8864	7.5	27.4375	15.3409	7.55556	53.125	9.65909	9.4375	34.45	52.5568	7.75	43	144.444	66.1035	69.6833	17.6471	84.7682	40.6386	132.973	96.7742	63.8081
147	22.7273	48.6667	4.78235	54.0865	1.13636			74.1477	7.8125	32.25	20.4545	7.86875	66.8269	18.75	9.35	39.3	41.4773	7.625	43.9375	111.111	60.7765	80.9353	6.06061			178.767	102.459	73.3997
148	16.4773	41.3333	5.09167	49.0385				59.9432	7.125	26.125	21.5909	7.88095	68.5096	12.2159	9.6	43.6	34.6591	9.125	40.5	76.3158	64.6073	71.5789				172.951	78.0822	64.5062
149	31.8182	20.6667	5.2395	19.4712	1.13636			38.6364	5.9375	19.75	27.8409	7.62222	39.4231	10.7955	8.52381	34.3333	41.4773	7.625	40.6875	114.286	68.7397	49.3902	10.5263			93.1507	77.8689	48.5407
150	21.0227	28.6667	5.125	53.8462				49.7159	6.25	26.8125	22.7273	7.96749	37.9808	15.9091	8.25	35.55	36.3636	8.1875	43.3125	92.5	64.3239	141.772				136.719	76.3359	61.9048
151	26.1364	43.3333	4.90769	50.4808	7.67045	7.25	22	65.0568	6.4375	29.5625	23.8636	7.60691	50.7212	20.1705	9.1	39.05	44.3182	7.9375	40.4375	109.524	64.5163	99.5261	38.0282	79.6703	56.338	146.795	81.1024	73.1066
152	26.1364	26.6667	4.74145	38.4615	8.52273	7.28889	21.4667	53.125	7.25	31	22.1591	8.3125	54.8077	2.84091	8.65	33.45	43.4659	7.75	44.9375	117.949	57.04	70.1754	300	84.2646	64.1754	122.222	93.5484	68.9847
153	16.4773	40.6667	5.15833	38.4615				42.6136	6.0625	24.75	18.1818	8.07941	57.2115	20.4545	8.8	41.1	36.0795	7.3125	41.8125	90.625	63.8454	67.2269				118.11	82.906	59.1928
154	17.6136	32	4.73333	36.7788				41.4773	6.625	29.125	17.0455	7.37854	41.3462	7.38636	8.8	34.05	32.3864	8.3125	39.8125	103.333	64.15	88.9535				128.07	79.6992	73.1554
155	13.0682	28	5.16111	42.3077	1.70455	8	15	45.7386	7.4375	31.9375	20.4545	8.38562	58.4135	5.96591	9.45	39.1	28.4091	7.5	40.75	63.8889	61.5472	72.428	28.5714	84.6561	38.3632	161	99.1667	78.3742
156	18.1818	36.6667	4.88889	42.0673	0.568182	7	12	48.0114	7.4375	25.875	18.1818	7.3009	50.9615	11.0795	8.69286	36.2286	38.6364	7.625	35.8125	100	66.9628	82.5472	5.12821	80.5259	33.123	124.265	97.541	72.2513
157	38.0682	40	4.76389	46.1538				45.7386	7	30.1875	27.2727	7.33929	66.3462	28.6932	8.5	34.35	27.2727	7.6875	40.3125	139.583	64.9094	69.5652				167.708	91.0569	74.8837
158	13.0682	45.3333	5.8	33.6538				41.7614	7.125	28	19.3182	7.17647	38.2212	6.53409	8.33333	31.9167	25.5682	8.75	45.6875	67.6471	80.8197	88.0503				163.333	81.4286	61.2859
159	19.3182	30.6667	4.81119	46.1538	9.375	7.65	20.4	55.9659	6.6875	28.875	26.1364	7.84868	55.7692	24.1477	9	40.3	37.2159	8.25	39.5	73.913	61.2993	82.7586	38.8235	85	50.6203	150.382	81.0606	73.1013
160	14.7727	36	5.28571	41.1058	5.39773	8.11111	24.3333	50.5682	6.75	28	21.0227	7.55147	45.9135	10.7955	9.02857	38.0786	48.0114	7.4375	38.75	70.2703	69.9958	89.5288	50	89.8383	63.903	105.325	90.7563	72.2581
161	15.3409	32.6667	4.45	48.0769				54.5455	6.5	32.375	19.8864	7.44471	69.2308	10.7955	8.4	40.6444	42.0455	8.625	44.75	77.1429	59.774	69.4444				129.73	75.3623	72.3464
162	18.1818	22	5.125	47.5962	0.568182	9	22	69.8864	6.375	25.3125	35.2273	7.79514	64.9038	8.80682	9.5	42.1944	46.3068	8.125	42.25	51.6129	65.7461	73.3333	6.45161	94.7368	52.1396	150.92	78.4615	59.9112
163	28.9773	47.3333	5.22654	57.6923	2.27273	6.25	14	68.1818	7.125	27.75	25.5682	8.57895	64.4231	18.4659	9.3	42.8	49.4318	8.875	42.875	113.333	60.9229	89.5522	12.3077	67.2043	32.7103	137.931	80.2817	64.723
164	32.9545	49.3333	4.72941	43.0288	0.284091			52.2727	6.75	23.8125	30.6818	7.61029	67.3077	13.9205	8.65	35.7	32.3864	8.25	41.3125	107.407	62.1449	63.9286	2.04082			161.404	81.8182	57.6399
165	25.5682	48.6667	5.45278	18.2692	3.97727	6	12	67.8977	7.125	31.375	25.5682	8.18914	33.1731	28.6932	8.9	40.45	51.9886	8	38.8125	100	66.5854	55.0725	13.8614	67.4157	29.6663	130.601	89.0625	80.8374
166	19.8864	46.6667	5.05263	52.6442	2.84091	7.25	16.75	59.0909	7.5625	30.3125	35.2273	8.80357	62.7404	24.7159	9.35	41.6	42.6851	7.9375	40.8125	56.4516	57.393	83.908	11.4943	77.5401	40.2644	138.435	95.2756	74.2726
167	17.6136	40	4.96053	53.6058	2.55682	6.5	15.5	71.5909	7.5	32.5	34.0909	7.75064	66.8269	36.0795	8.75	41.8	52.5568	8.1875	40.6875	51.6667	64.0015	80.2158	7.08661	74.2857	37.0813	136.216	91.6031	79.8771
168	21.0227	42	4.96944	45.4327	0.568182	6	14	52.2727	7.125	28.9375	19.8864	7.80543	57.2115	14.2045	8.95	35.45	33.2386	7.1875	35.8125	105.714	63.6665	79.4118	4	67.0391	39.4922	157.265	99.1304	80.8028
169	23.2955	42	5.12834	43.0288				65.3409	6.6875	27.5625	20.4545	7.29365	55.5288	7.10227	8.75	31.85	44.0341	7.875	40.5625	113.889	70.3124	77.4892				148.387	84.9206	67.9507
170	27.2727	38.6667	5.40196	45.6731	0.568182			76.9886	7.4375	32.9375	38.0682	7.8	68.2692	21.3068	8.875	36.2375	61.0795	7.375	37.875	71.6418	69.2559	66.9014	2.66667			126.047	100.847	86.9637
171	18.75	36	5.05128	65.625	2.84091	7.25	13.875	51.1364	7.5625	27.375	17.6136	8.27143	63.7019	32.3864	9.05	35.5	41.7614	8.8125	39.0625	106.452	61.069	103.019	8.77193	80.1105	39.0845	122.449	85.8156	70.08
172	23.8636	27.3333	5.48611	39.6635				76.7045	7.4375	35.5	18.75	8.3125	62.0192	9.375	9.1	40	65.625	7.875	41.875	127.273	65.9983	63.9535				116.883	94.4444	84.7761
173	28.9773	26.6667	4.81071	46.875	0.284091	8	17	72.4432	8	34.125	30.6818	8.38889	57.6923	22.7273	9.1	41.25	64.4886	8.3125	42.125	94.4444	57.3463	81.25	1.25	87.9121	41.2121	112.335	96.2406	81.0089
174	24.5455	19.3333	5.375	55.2885	0.568182	7.5	18.5	16.4773	7	27.125	34.0909	7.38889	33.1731	11.6477	8.775	40.15	7.95455	9.0625	41.0625	72	72.7444	166.667	4.87805	85.4701	46.0772	207.143	77.2414	66.0578
175	18.1818	28	4.41667	20.9135				51.4205	6.9375	30.6875	18.1818	6.35714	53.125	7.10227	7.36667	25.5667	28.4091	7.625	41.4375	100	69.4757	39.3665				181	90.9836	74.0573
176	22.7273	28	5.45833	37.7404				61.0795	7.0625	28	34.6591	7.28968	59.6154	35.2273	8.1	36.7	30.3977	7.5	36.6875	65.5738	74.8775	63.3065				200.935	94.1667	76.3203
177	24.4318	54	4.79638	55.7692	2.55682	6.33333	14.4167	57.9545	7.625	36.9375	25.5682	7.57059	69.7115	26.7045	8.33333	38.45	47.4432	8.9375	42.5	95.5556	63.3554	80	9.57447	76	37.4946	122.156	85.3147	86.9118
178	25	40	4.85294	49.0385	1.70455	6.25	14.25	48.0114	7.625	33.0625	26.1364	7.48701	67.5481	46.5909	9.15	38.7	31.25	7.75	39.75	95.6522	64.8181	72.5979	3.65854	68.306	36.8217	153.636	98.3871	83.1761
179	19.3182	27.3333	4.6875	33.4135				55.9659	6.9375	36.875	25.5682	7.36111	46.3942	9.65909	8.125	37.425	41.7614	7.9375	42.5	75.5556	63.6792	72.0207				134.014	87.4016	86.7647
