# Supplementary material for: Identification of candidate genes involved in salt stress response at germination and seedling stages by QTL mapping in upland cotton
Source: G3 (Bethesda). 2022 Apr 26;12(6):jkac099. doi: 10.1093/g3journal/jkac099 (PMC9157077; doi:10.1093/g3journal/jkac099)
Supplement: jkac099_Table_S13 [file jkac099_table_s13.xlsx]

## Sheet: Sheet1
Chr	Position (cM)	Bin ID	Marker ID
A01	0	bin1	A01.4804646_C:T|B:A_2:2
A01	0.57	bin2	A01.5242453_C:A|B:A_2:2
A01	2.025	bin3	A01.5184826_A:G|B:A_2:2
A01	2.31	bin4	A01.5253419_C:T|B:A_2:2
A01	2.595	bin5	A01.5275311_T:C|B:A_2:2
A01	2.88	bin6	A01.5383055_A:C|B:A_2:2
A01	3.165	bin7	A01.5467557_C:CA|B:A_2:2
A01	3.45	bin8	A01.5479351_C:T|B:A_2:2
A01	4.02	bin9	A01.5909054_G:A|B:A_2:2
A01	5.776	bin10	A01.6371380_C:T|A:B_2:2
A01	6.346	bin11	HAU1001_A:B|A:B_2:2
A01	6.631	bin12	A01.6500013_C:A|A:B_2:2
A01	6.916	bin13	A01.6534911_TTA:T|A:B_2:2
A01	7.486	bin14	A01.6834704_G:A|A:B_2:2
A01	7.771	bin15	A01.6981587_C:T|A:B_2:2
A01	9.527	bin16	A01.6970746_C:T|A:B_2:2
A01	10.097	bin17	HAU1316_A:B|A:B_2:2
A01	11.552	bin18	A01.7635705_G:A|A:B_2:2
A01	12.417	bin19	A01.7599260_G:C|A:B_2:2
A01	12.703	bin20	A01.7651653_C:T|A:B_2:2
A01	13.863	bin21	A01.7997103_A:G|A:B_2:2
A01	15.023	bin22	A01.8036655_AT:A|A:B_2:2
A01	16.183	bin23	A01.8577713_T:C|A:B_2:2
A01	16.468	bin24	A01.8972038_C:T|A:B_2:2
A01	17.924	bin25	A01.9849786_T:A|A:B_2:2
A01	19.084	bin26	A01.10825815_C:T|A:B_2:2
A01	19.369	bin27	A01.10918134_A:G|A:B_2:2
A01	19.654	bin28	A01.10876918_T:C|A:B_2:2
A01	19.939	bin29	A01.11016009_AT:A|A:B_2:2
A01	20.224	bin30	A01.12460051_A:G|B:A_2:2
A01	20.799	bin31	A01.11201270_G:T|B:A_2:2
A01	21.084	bin32	A01.11116210_A:C|A:B_2:2
A01	22.244	bin33	A01.11330342_A:C|A:B_2:2
A01	22.819	bin34	A01.12125352_C:A|B:A_2:2
A01	28.185	bin35	A01.16527212_G:GA|B:A_2:2
A01	28.47	bin36	A01.16562200_A:G|B:A_2:2
A01	28.755	bin37	A01.16587114_G:C|B:A_2:2
A01	29.33	bin38	A01.16794897_T:C|B:A_2:2
A01	31.711	bin39	A01.18568411_C:T|B:A_2:2
A01	31.996	bin40	A01.19949424_G:A|A:B_2:2
A01	32.566	bin41	A01.19251227_A:G|B:A_2:2
A01	32.851	bin42	A01.19426351_A:G|B:A_2:2
A01	33.136	bin43	A01.19349195_AC:A|B:A_2:2
A01	33.421	bin44	A01.20845187_A:G|B:A_2:2
A01	33.706	bin45	A01.20215658_A:G|B:A_2:2
A01	33.991	bin46	A01.21795952_G:A|B:A_2:2
A01	34.276	bin47	A01.22182525_AT:A|B:A_2:2
A01	34.846	bin48	A01.22335010_G:A|B:A_2:2
A01	35.131	bin49	A01.22495046_A:G|B:A_2:2
A01	35.416	bin50	A01.23931805_A:G|B:A_2:2
A01	35.701	bin51	A01.26243437_T:C|B:A_2:2
A01	35.986	bin52	A01.31554007_A:C|B:A_2:2
A01	36.271	bin53	A01.26392316_C:T|A:B_2:2
A01	40.582	bin54	A01.35849045_G:T|B:A_2:2
A01	40.867	bin55	A01.38830348_A:C|B:A_2:2
A01	41.152	bin56	A01.41017401_G:A|B:A_2:2
A01	42.608	bin57	A01.42846195_G:C|B:A_2:2
A01	42.893	bin58	A01.42286555_CA:C|B:A_2:2
A01	43.178	bin59	A01.37903035_G:A|B:A_2:2
A01	43.463	bin60	A01.40630993_G:A|A:B_2:2
A01	44.328	bin61	SWU11384_A:B|A:B_2:2
A01	44.613	bin62	A01.47035723_TTTC:T|B:A_2:2
A01	44.898	bin63	scaffold117_A01.167484_G:A|B:A_2:2
A01	45.183	bin64	A01.50469981_G:C|B:A_2:2
A01	45.468	bin65	A01.61912470_A:G|B:A_2:2
A01	45.753	bin66	A01.64966331_G:A|B:A_2:2
A01	46.038	bin67	scaffold134_A01.50925_T:C|B:A_2:2
A01	46.323	bin68	A01.50331958_A:G|B:A_2:2
A01	46.608	bin69	A01.61190973_G:A|B:A_2:2
A01	49.29	bin70	A01.81240359_G:A|B:A_2:2
A01	49.575	bin71	A01.78151782_T:C|B:A_2:2
A01	49.86	bin72	A01.75637740_A:G|B:A_2:2
A01	50.145	bin73	A01.75623790_G:A|B:A_2:2
A01	50.43	bin74	A01.78742658_G:A|B:A_2:2
A01	50.715	bin75	A01.83453187_T:C|B:A_2:2
A01	51	bin76	A01.76227044_T:C|B:A_2:2
A01	51.285	bin77	scaffold147_A01.67181_GA:G|B:A_2:2
A01	51.855	bin78	A01.75508074_T:C|B:A_2:2
A01	52.14	bin79	A01.77987251_C:A|B:A_2:2
A01	52.71	bin80	A01.85071253_T:C|B:A_2:2
A01	52.995	bin81	scaffold177_A01.24136_A:G|B:A_2:2
A01	53.28	bin82	A01.76459287_C:T|B:A_2:2
A01	53.565	bin83	A01.76933674_ACATAGTT:A|B:A_2:2
A01	53.85	bin84	A01.77829074_A:C|B:A_2:2
A01	54.135	bin85	A01.77145357_G:A|B:A_2:2
A01	54.42	bin86	A01.84960365_G:A|B:A_2:2
A01	54.705	bin87	A01.78598107_AT:A|B:A_2:2
A01	54.99	bin88	A01.82745151_C:T|A:B_2:2
A01	55.275	bin89	A01.78730181_C:CA|B:A_2:2
A01	55.56	bin90	A01.89063676_G:A|B:A_2:2
A01	55.845	bin91	A01.89187571_A:T|B:A_2:2
A01	56.13	bin92	ICR01320_A:B|A:B_2:2
A01	56.415	bin93	ICR11559_A:B|A:B_2:2
A01	59.098	bin94	CGR6356_A:B|A:B_2:2
A01	59.383	bin95	A01.90913949_C:T|B:A_2:2
A01	60.248	bin96	A01.90767409_G:A|B:A_2:2
A01	60.533	bin97	A01.90887050_G:T|B:A_2:2
A01	60.818	bin98	A01.90777631_TG:T|B:A_2:2
A01	61.683	bin99	SWU11632_A:B|A:B_2:2
A01	61.968	bin100	CGR6857_A:B|A:B_2:2
A01	62.538	bin101	A01.91281701_TCTGTCTATCTA:T|B:A_2:2
A01	62.823	bin102	A01.91396869_T:C|B:A_2:2
A01	63.393	bin103	A01.91473976_A:C|B:A_2:2
A01	69.803	bin104	A01.94525475_GTT:G|B:A_2:2
A01	70.668	bin105	A01.94804370_C:A|B:A_2:2
A01	71.238	bin106	A01.94035290_G:A|B:A_2:2
A01	71.808	bin107	A01.94155131_CATA:C|B:A_2:2
A01	72.093	bin108	A01.94366116_C:T|B:A_2:2
A01	72.378	bin109	A01.94607426_A:G|B:A_2:2
A02	0	bin110	A02.319182_A:T|B:A_2:2
A02	0.285	bin111	HAU3071_A:B|A:B_2:2
A02	1.74	bin112	A02.1040901_G:A|B:A_2:2
A02	2.31	bin113	SHIN0219_A:B|A:B_2:2
A02	2.595	bin114	CGR5534_A:B|A:B_2:2
A02	2.88	bin115	A02.1056890_C:A|B:A_2:2
A02	4.336	bin116	A02.1102787_TTGGGCTC:T|B:A_2:2
A02	4.621	bin117	A02.1119725_T:A|B:A_2:2
A02	5.486	bin118	A02.1470524_T:A|B:A_2:2
A02	7.242	bin119	A02.2238680_C:CA|B:A_2:2
A02	7.812	bin120	A02.1700361_A:C|B:A_2:2
A02	8.382	bin121	A02.2868801_C:CATT|B:A_2:2
A02	8.667	bin122	A02.2526367_T:A|B:A_2:2
A02	12.313	bin123	A02.3427360_T:C|B:A_2:2
A02	16.292	bin124	A02.4224612_T:G|B:A_2:2
A02	16.577	bin125	A02.5175379_AT:A|B:A_2:2
A02	17.147	bin126	TMB2386_A:B|A:B_2:2
A02	17.432	bin127	A02.4856506_A:G|B:A_2:2
A02	18.592	bin128	A02.5198361_C:T|B:A_2:2
A02	20.964	bin129	A02.5854906_C:T|A:B_2:2
A02	21.249	bin130	A02.5870439_T:C|A:B_2:2
A02	21.819	bin131	A02.5953495_C:T|B:A_2:2
A02	22.104	bin132	A02.6280227_G:A|B:A_2:2
A02	22.389	bin133	A02.5999489_T:TA|B:A_2:2
A02	22.959	bin134	A02.6192431_C:T|B:A_2:2
A02	23.244	bin135	A02.6066142_A:G|B:A_2:2
A02	23.529	bin136	A02.6103384_T:C|B:A_2:2
A02	23.814	bin137	A02.6227692_T:C|B:A_2:2
A02	24.099	bin138	A02.6290719_C:T|B:A_2:2
A02	24.384	bin139	A02.6918862_A:G|B:A_2:2
A02	24.669	bin140	A02.6525724_A:G|B:A_2:2
A02	24.954	bin141	A02.6829134_A:G|B:A_2:2
A02	25.239	bin142	A02.6791450_A:C|B:A_2:2
A02	26.104	bin143	A02.7466309_G:A|A:B_2:2
A02	26.389	bin144	A02.7196839_C:A|A:B_2:2
A02	28.144	bin145	A02.8242844_G:A|B:A_2:2
A02	28.714	bin146	A02.8941913_C:G|B:A_2:2
A02	32.039	bin147	A02.9817525_T:A|B:A_2:2
A02	32.324	bin148	A02.10300938_C:G|B:A_2:2
A02	32.894	bin149	A02.10027503_C:T|B:A_2:2
A02	33.464	bin150	A02.10364360_A:G|B:A_2:2
A02	34.034	bin151	A02.10419013_A:G|B:A_2:2
A02	34.319	bin152	A02.10456101_A:G|B:A_2:2
A02	34.604	bin153	A02.10561206_C:T|B:A_2:2
A02	34.889	bin154	SWU14060_A:B|A:B_2:2
A02	35.755	bin155	A02.11053973_A:C|B:A_2:2
A02	36.62	bin156	A02.11650797_C:T|A:B_2:2
A02	36.905	bin157	A02.11855013_T:C|B:A_2:2
A02	39.276	bin158	A02.15935337_C:T|A:B_2:2
A02	39.561	bin159	A02.17151118_C:T|B:A_2:2
A02	39.846	bin160	A02.18031248_C:T|A:B_2:2
A02	40.131	bin161	A02.27475788_T:A|B:A_2:2
A02	40.416	bin162	A02.24856482_G:A|A:B_2:2
A02	40.701	bin163	A02.28161223_G:T|B:A_2:2
A02	40.986	bin164	A02.19986238_G:A|A:B_2:2
A02	42.147	bin165	A02.39473418_G:A|B:A_2:2
A02	42.432	bin166	A02.40699263_G:A|B:A_2:2
A02	42.717	bin167	NBRI0014_A:B|A:B_2:2
A02	43.002	bin168	A02.40378012_C:T|B:A_2:2
A02	43.287	bin169	A02.41901958_G:A|A:B_2:2
A02	43.862	bin170	A02.43418510_G:A|A:B_2:2
A02	44.147	bin171	A02.42883697_G:A|A:B_2:2
A02	44.432	bin172	A02.43587961_A:G|A:B_2:2
A02	44.717	bin173	A02.43109348_G:A|B:A_2:2
A02	45.002	bin174	A02.43473604_G:A|B:A_2:2
A02	45.287	bin175	A02.43678251_T:C|A:B_2:2
A02	45.857	bin176	A02.43408428_G:A|A:B_2:2
A02	47.312	bin177	A02.44867594_G:GA|A:B_2:2
A02	47.882	bin178	A02.45126764_TG:T|A:B_2:2
A02	48.167	bin179	A02.45497869_AGGAAGGG:A|A:B_2:2
A02	48.452	bin180	A02.44423078_C:T|B:A_2:2
A02	49.908	bin181	A02.47033348_C:T|B:A_2:2
A02	50.193	bin182	A02.46933704_A:G|A:B_2:2
A02	50.478	bin183	A02.50041065_T:A|A:B_2:2
A02	50.763	bin184	A02.55748119_G:A|A:B_2:2
A02	51.048	bin185	A02.64390968_A:G|A:B_2:2
A02	51.333	bin186	A02.56552118_G:T|A:B_2:2
A02	51.623	bin187	A02.65810159_G:A|A:B_2:2
A02	51.908	bin188	A02.71162993_A:C|A:B_2:2
A02	52.193	bin189	A02.72032868_A:T|A:B_2:2
A02	52.478	bin190	A02.73275311_A:G|A:B_2:2
A02	53.048	bin191	A02.73630970_A:G|B:A_2:2
A02	53.333	bin192	A02.74676057_T:A|A:B_2:2
A02	53.618	bin193	A02.73982756_C:T|B:A_2:2
A02	53.903	bin194	A02.74410840_C:T|B:A_2:2
A02	54.188	bin195	A02.73496907_G:A|A:B_2:2
A02	54.473	bin196	A02.74608614_T:A|B:A_2:2
A02	55.338	bin197	A02.75625602_G:A|B:A_2:2
A02	55.908	bin198	A02.75696357_A:G|B:A_2:2
A02	56.193	bin199	A02.76018653_G:A|A:B_2:2
A02	56.763	bin200	A02.76005905_G:A|A:B_2:2
A02	57.048	bin201	A02.75944636_TA:T|A:B_2:2
A02	57.333	bin202	A02.78674596_C:T|B:A_2:2
A02	58.493	bin203	MGHES24_A:B|A:B_2:2
A02	58.778	bin204	NAU935_A:B|A:B_2:2
A02	61.782	bin205	A02.80748681_C:T|A:B_2:2
A02	63.237	bin206	A02.80687074_C:T|B:A_2:2
A02	63.522	bin207	A02.80573708_T:C|B:A_2:2
A03	0	bin208	scaffold497_A03.80174_A:G|B:A_2:2
A03	0.285	bin209	scaffold496_A03.31609_T:C|A:B_2:2
A03	0.57	bin210	A03.1152906_C:T|B:A_2:2
A03	1.14	bin211	NAU3765_A:B|A:B_2:2
A03	1.425	bin212	A03.1246995_G:A|B:A_2:2
A03	1.71	bin213	A03.1385816_A:G|B:A_2:2
A03	2.28	bin214	A03.1355632_T:A|B:A_2:2
A03	2.85	bin215	A03.1487224_A:G|B:A_2:2
A03	3.135	bin216	A03.1532479_T:TC|B:A_2:2
A03	4.295	bin217	scaffold500_A03.23310_T:C|B:A_2:2
A03	4.865	bin218	scaffold498_A03.7216_T:C|A:B_2:2
A03	5.435	bin219	scaffold5341.15835_C:T|B:A_2:2
A03	5.72	bin220	CGR5576_A:B|A:B_2:2
A03	6.005	bin221	A03.1591930_C:G|B:A_2:2
A03	6.29	bin222	A03.1615194_A:G|B:A_2:2
A03	6.575	bin223	A03.1740659_C:T|B:A_2:2
A03	7.145	bin224	scaffold500_A03.36776_T:C|B:A_2:2
A03	9.517	bin225	scaffold509_A03.347437_TTGAGTGTTTACAACACATTCGG:T|B:A_2:2
A03	12.2	bin226	A03.2193097_C:A|B:A_2:2
A03	12.77	bin227	scaffold4909.19096_A:G|B:A_2:2
A03	13.34	bin228	scaffold4909.8864_T:G|B:A_2:2
A03	13.91	bin229	A03.2066006_A:G|B:A_2:2
A03	14.48	bin230	A03.2222940_T:TAACAGAC|B:A_2:2
A03	15.345	bin231	A03.2239436_T:C|B:A_2:2
A03	15.63	bin232	ICR03391_A:B|A:B_2:2
A03	15.915	bin233	A03.2364626_T:TGTC|B:A_2:2
A03	16.2	bin234	A03.2444412_T:C|B:A_2:2
A03	16.485	bin235	A03.2481039_T:A|B:A_2:2
A03	17.055	bin236	A03.2492289_T:TG|B:A_2:2
A03	18.811	bin237	A03.2579792_A:G|B:A_2:2
A03	19.381	bin238	A03.2743260_A:AT|B:A_2:2
A03	19.666	bin239	HAU2786b_A:B|A:B_2:2
A03	23.976	bin240	A03.3310637_T:A|B:A_2:2
A03	24.261	bin241	A03.3463489_G:A|A:B_2:2
A03	24.546	bin242	A03.3656749_A:T|A:B_2:2
A03	25.411	bin243	A03.3688383_C:T|B:A_2:2
A03	25.696	bin244	A03.3828603_G:A|B:A_2:2
A03	26.562	bin245	A03.3884138_A:T|A:B_2:2
A03	26.847	bin246	SWU12783_A:B|A:B_2:2
A03	27.132	bin247	A03.4046307_T:A|A:B_2:2
A03	27.997	bin248	A03.4056547_C:T|A:B_2:2
A03	31.643	bin249	A03.4699558_T:G|B:A_2:2
A03	32.508	bin250	A03.4812696_C:G|B:A_2:2
A03	32.793	bin251	A03.4836103_T:G|B:A_2:2
A03	33.078	bin252	A03.5023556_C:T|B:A_2:2
A03	33.363	bin253	A03.5127608_G:T|B:A_2:2
A03	33.648	bin254	A03.5542092_T:G|B:A_2:2
A03	34.513	bin255	CGR6528_A:B|A:B_2:2
A03	34.798	bin256	A03.5849107_A:G|B:A_2:2
A03	35.083	bin257	A03.6012175_G:T|B:A_2:2
A03	35.653	bin258	A03.5871983_C:T|B:A_2:2
A03	35.938	bin259	A03.6247577_C:G|B:A_2:2
A03	36.803	bin260	A03.6450555_C:A|B:A_2:2
A03	37.668	bin261	scaffold516_A03.63499_G:A|A:B_2:2
A03	41.979	bin262	scaffold515_A03.124350_C:T|B:A_2:2
A03	42.264	bin263	A03.6603549_C:A|B:A_2:2
A03	42.549	bin264	A03.6617382_G:A|B:A_2:2
A03	43.414	bin265	A03.7008831_G:A|B:A_2:2
A03	43.984	bin266	A03.7176039_G:A|B:A_2:2
A03	44.269	bin267	A03.7362845_T:C|B:A_2:2
A03	44.554	bin268	A03.7643167_C:G|B:A_2:2
A03	44.839	bin269	A03.7753383_T:C|B:A_2:2
A03	45.124	bin270	A03.9263762_C:T|B:A_2:2
A03	45.694	bin271	A03.7951730_G:T|B:A_2:2
A03	45.979	bin272	A03.8304581_G:C|A:B_2:2
A03	46.549	bin273	Gh663_A:B|A:B_2:2
A03	49.874	bin274	A03.10416588_G:T|B:A_2:2
A03	50.159	bin275	A03.11762528_T:C|A:B_2:2
A03	50.729	bin276	A03.12246227_T:C|A:B_2:2
A03	51.014	bin277	A03.13513084_C:T|B:A_2:2
A03	51.299	bin278	A03.12275158_G:A|A:B_2:2
A03	51.869	bin279	A03.14300347_C:T|B:A_2:2
A03	52.154	bin280	A03.15128814_T:G|B:A_2:2
A03	52.724	bin281	HAU2424_A:B|A:B_2:2
A03	53.009	bin282	A03.15492551_G:GA|B:A_2:2
A03	53.294	bin283	A03.16020040_T:G|B:A_2:2
A03	53.864	bin284	CER0028_A:B|A:B_2:2
A03	54.149	bin285	A03.16975761_C:T|B:A_2:2
A03	54.719	bin286	A03.25325836_C:T|B:A_2:2
A03	55.004	bin287	A03.26194890_C:T|B:A_2:2
A03	55.289	bin288	A03.26816167_G:C|B:A_2:2
A03	56.45	bin289	A03.50424375_G:T|A:B_2:2
A03	58.205	bin290	A03.58798270_T:G|A:B_2:2
A03	58.49	bin291	A03.59617583_G:T|B:A_2:2
A03	60.551	bin292	A03.64123717_G:A|B:A_2:2
A03	60.836	bin293	A03.66476438_C:T|B:A_2:2
A03	61.406	bin294	A03.65339921_A:T|A:B_2:2
A03	61.691	bin295	A03.70692676_G:A|B:A_2:2
A03	62.557	bin296	A03.75951896_A:T|B:A_2:2
A03	62.842	bin297	A03.79598841_C:T|B:A_2:2
A03	66.166	bin298	A03.79814714_A:T|B:A_2:2
A03	68.538	bin299	A03.82067685_T:TCACACGCCCATGTGGCCTACCATGTGGGCC|B:A_2:2
A03	68.823	bin300	A03.82246183_G:A|B:A_2:2
A03	69.108	bin301	A03.81965124_C:CA|A:B_2:2
A03	69.678	bin302	A03.83552047_A:G|B:A_2:2
A03	69.963	bin303	CGR5871_A:B|A:B_2:2
A03	70.533	bin304	A03.85039004_A:C|B:A_2:2
A03	70.818	bin305	A03.85596715_A:G|B:A_2:2
A03	71.103	bin306	A03.85779151_C:T|B:A_2:2
A03	71.388	bin307	scaffold725_A03.12291_A:G|B:A_2:2
A03	74.392	bin308	A03.94269028_T:C|B:A_2:2
A03	75.257	bin309	A03.94235876_CT:C|B:A_2:2
A03	76.122	bin310	A03.94283153_G:A|B:A_2:2
A03	79.447	bin311	SWU14627_A:B|A:B_2:2
A03	80.017	bin312	A03.94321339_T:C|B:A_2:2
A03	80.587	bin313	A03.94366101_A:G|B:A_2:2
A03	81.452	bin314	A03.94963899_T:C|B:A_2:2
A03	82.022	bin315	A03.94258958_C:G|B:A_2:2
A03	83.182	bin316	A03.94087694_C:T|A:B_2:2
A03	85.865	bin317	A03.97029243_C:T|B:A_2:2
A03	86.435	bin318	A03.97039257_T:C|B:A_2:2
A03	87.3	bin319	A03.97054248_GA:G|B:A_2:2
A03	87.585	bin320	A03.97067325_G:T|B:A_2:2
A03	87.87	bin321	A03.97089068_G:GA|B:A_2:2
A03	88.155	bin322	A03.97118684_G:A|A:B_2:2
A03	88.725	bin323	A03.97254762_A:AT|A:B_2:2
A03	89.59	bin324	A03.97265359_G:C|A:B_2:2
A03	89.875	bin325	A03.97377945_C:G|A:B_2:2
A03	90.445	bin326	A03.97594107_T:C|A:B_2:2
A03	90.73	bin327	A03.97607376_A:G|A:B_2:2
A03	91.015	bin328	A03.97788094_TC:T|A:B_2:2
A03	92.471	bin329	A03.97903800_A:G|A:B_2:2
A03	92.756	bin330	A03.98049573_G:T|A:B_2:2
A03	93.621	bin331	A03.98103893_A:G|A:B_2:2
A03	93.906	bin332	A03.98297226_C:A|B:A_2:2
A03	94.771	bin333	A03.98370904_A:G|B:A_2:2
A03	95.341	bin334	ICR12228_A:B|A:B_2:2
A03	95.626	bin335	A03.98344441_C:A|B:A_2:2
A03	96.491	bin336	A03.98356685_C:A|B:A_2:2
A03	99.173	bin337	A03.98485912_A:G|A:B_2:2
A03	99.458	bin338	A03.98520038_C:T|A:B_2:2
A03	100.028	bin339	CIR228_A:B|A:B_2:2
A03	100.313	bin340	A03.98533944_T:A|A:B_2:2
A03	100.598	bin341	A03.98591885_T:C|A:B_2:2
A03	102.354	bin342	A03.98695876_T:C|A:B_2:2
A03	103.514	bin343	A03.98886507_A:C|B:A_2:2
A03	103.799	bin344	A03.98910287_T:C|B:A_2:2
A03	104.084	bin345	ICR12130_A:B|A:B_2:2
A03	104.369	bin346	A03.99103765_AC:A|B:A_2:2
A03	104.654	bin347	A03.99140450_C:T|B:A_2:2
A03	107.026	bin348	NAU2960_A:B|A:B_2:2
A03	107.311	bin349	A03.99577319_C:CCTATCGA|A:B_2:2
A04	0	bin350	A04.2069935_A:G|B:A_2:2
A04	0.285	bin351	A04.2406747_G:T|B:A_2:2
A04	1.15	bin352	A04.2358304_G:T|B:A_2:2
A04	1.435	bin353	A04.2449845_A:G|B:A_2:2
A04	1.72	bin354	A04.2623324_T:A|B:A_2:2
A04	2.29	bin355	A04.2739842_G:A|B:A_2:2
A04	2.575	bin356	A04.2833460_G:A|B:A_2:2
A04	2.86	bin357	A04.2990183_A:G|B:A_2:2
A04	3.145	bin358	A04.3270756_A:G|A:B_2:2
A04	3.715	bin359	A04.3388699_A:C|B:A_2:2
A04	4	bin360	A04.3403461_T:G|B:A_2:2
A04	4.285	bin361	A04.3259023_A:G|A:B_2:2
A04	7.61	bin362	SWU12672_A:B|A:B_2:2
A04	7.895	bin363	A04.4258608_G:A|B:A_2:2
A04	8.465	bin364	A04.4407035_C:A|B:A_2:2
A04	8.75	bin365	A04.4628485_GT:G|B:A_2:2
A04	9.035	bin366	A04.4655645_G:A|B:A_2:2
A04	9.32	bin367	A04.4301985_A:G|B:A_2:2
A04	9.605	bin368	SWU18876_A:B|A:B_2:2
A04	9.89	bin369	scaffold747_A04.37775_G:C|B:A_2:2
A04	10.175	bin370	SWU18881_A:B|A:B_2:2
A04	10.46	bin371	A04.4594114_C:T|B:A_2:2
A04	10.745	bin372	A04.4482276_T:C|B:A_2:2
A04	11.03	bin373	A04.4535341_G:T|B:A_2:2
A04	11.315	bin374	A04.4796619_T:C|B:A_2:2
A04	11.6	bin375	A04.4583651_A:G|B:A_2:2
A04	11.885	bin376	A04.4680790_C:T|B:A_2:2
A04	12.455	bin377	A04.4754939_TG:T|B:A_2:2
A04	12.74	bin378	A04.4775987_A:C|B:A_2:2
A04	13.31	bin379	A04.4786410_T:TA|B:A_2:2
A04	14.175	bin380	A04.4734353_A:G|B:A_2:2
A04	20.585	bin381	A04.7087161_GAT:G|A:B_2:2
A04	21.745	bin382	A04.7103417_A:G|A:B_2:2
A04	22.315	bin383	A04.7155836_G:A|A:B_2:2
A04	22.885	bin384	A04.7167948_T:C|A:B_2:2
A04	23.17	bin385	A04.7183670_G:A|A:B_2:2
A04	23.455	bin386	A04.7206099_T:C|A:B_2:2
A04	23.74	bin387	A04.7218226_G:A|A:B_2:2
A04	24.025	bin388	A04.7276755_C:T|A:B_2:2
A04	24.31	bin389	A04.7399057_C:T|A:B_2:2
A04	24.88	bin390	A04.7578372_G:A|A:B_2:2
A04	25.45	bin391	A04.8045291_T:G|A:B_2:2
A04	26.316	bin392	A04.8229349_A:G|A:B_2:2
A04	26.601	bin393	A04.8123931_G:A|A:B_2:2
A04	27.466	bin394	A04.8367364_CTAAAAATAAAAA:C|A:B_2:2
A04	27.751	bin395	A04.8399707_G:C|A:B_2:2
A04	28.036	bin396	A04.10111164_C:T|A:B_2:2
A04	28.901	bin397	A04.8134738_A:G|A:B_2:2
A04	29.186	bin398	A04.8880073_G:A|A:B_2:2
A04	29.471	bin399	scaffold760_A04.192676_C:T|A:B_2:2
A04	29.756	bin400	scaffold760_A04.14960_G:A|B:A_2:2
A04	33.402	bin401	scaffold831_A04.1144007_G:A|A:B_2:2
A04	33.687	bin402	A04.26398257_A:G|A:B_2:2
A04	34.257	bin403	HAU1332_A:B|A:B_2:2
A04	34.542	bin404	A04.24618966_CT:C|A:B_2:2
A04	34.827	bin405	scaffold946_A04.16265_T:C|A:B_2:2
A04	35.112	bin406	A04.13041556_T:C|A:B_2:2
A04	35.397	bin407	A04.13964599_T:C|A:B_2:2
A04	35.682	bin408	BNL1167_A:B|A:B_2:2
A04	35.967	bin409	A04.41270661_A:G|A:B_2:2
A04	36.252	bin410	A04.42086370_G:A|B:A_2:2
A04	36.537	bin411	A04.43535958_CT:C|A:B_2:2
A04	37.107	bin412	A04.44884936_G:A|A:B_2:2
A04	37.392	bin413	A04.45640195_T:A|A:B_2:2
A04	37.677	bin414	A04.45379863_A:C|A:B_2:2
A04	38.247	bin415	A04.45481554_T:C|A:B_2:2
A04	38.532	bin416	A04.45503058_T:C|A:B_2:2
A04	38.817	bin417	A04.49232313_A:G|A:B_2:2
A04	39.102	bin418	A04.50370161_T:A|A:B_2:2
A04	39.387	bin419	A04.50518794_C:T|A:B_2:2
A04	39.672	bin420	A04.51204546_C:T|B:A_2:2
A04	39.957	bin421	A04.52105077_A:G|B:A_2:2
A04	40.822	bin422	A04.52603104_C:T|B:A_2:2
A04	41.392	bin423	A04.53674066_A:G|B:A_2:2
A04	41.677	bin424	A04.53229417_G:A|B:A_2:2
A04	41.962	bin425	A04.54244120_G:A|B:A_2:2
A04	42.532	bin426	A04.54075037_G:A|A:B_2:2
A04	43.102	bin427	A04.54215056_C:T|A:B_2:2
A04	43.387	bin428	A04.54255668_A:AT|A:B_2:2
A04	43.672	bin429	A04.55837580_G:A|A:B_2:2
A04	43.957	bin430	A04.55827449_T:C|A:B_2:2
A04	44.533	bin431	A04.56873568_C:T|A:B_2:2
A04	45.398	bin432	A04.56952047_C:T|A:B_2:2
A04	45.683	bin433	A04.56084361_T:C|A:B_2:2
A04	46.258	bin434	A04.56394075_C:T|A:B_2:2
A04	46.833	bin435	A04.57099516_CT:C|A:B_2:2
A04	47.118	bin436	BNL530_A:B|A:B_2:2
A04	47.688	bin437	A04.57135339_G:A|A:B_2:2
A04	48.553	bin438	ICR01729_A:B|A:B_2:2
A04	48.838	bin439	SWU21485_A:B|A:B_2:2
A04	49.123	bin440	A04.57366289_C:T|A:B_2:2
A04	50.578	bin441	A04.57946915_C:G|A:B_2:2
A04	50.863	bin442	A04.57843193_A:G|A:B_2:2
A04	51.148	bin443	A04.58111010_C:T|A:B_2:2
A04	51.433	bin444	A04.58171235_G:A|A:B_2:2
A04	51.718	bin445	A04.58187526_C:T|A:B_2:2
A04	52.003	bin446	A04.58464325_C:T|B:A_2:2
A04	52.288	bin447	A04.58941899_G:A|A:B_2:2
A04	52.573	bin448	A04.59071786_T:C|A:B_2:2
A04	53.143	bin449	scaffold1014_A04.74508_G:A|B:A_2:2
A04	53.428	bin450	scaffold1015_A04.31227_G:C|A:B_2:2
A04	54.293	bin451	scaffold1014_A04.50612_C:T|A:B_2:2
A04	54.578	bin452	A04.59133010_G:A|B:A_2:2
A04	55.148	bin453	scaffold1014_A04.12673_C:T|B:A_2:2
A04	55.433	bin454	scaffold1015_A04.44732_C:A|B:A_2:2
A04	55.718	bin455	A04.59214082_AG:A|B:A_2:2
A04	56.879	bin456	A04.59228824_C:T|A:B_2:2
A04	58.94	bin457	A04.59365198_T:C|B:A_2:2
A04	59.225	bin458	A04.59380549_AC:A|B:A_2:2
A04	59.51	bin459	A04.59432052_GTT:G|B:A_2:2
A04	59.795	bin460	SWU16783_A:B|A:B_2:2
A04	60.66	bin461	A04.60042891_A:G|A:B_2:2
A04	61.525	bin462	A04.60287107_CA:C|B:A_2:2
A04	61.815	bin463	A04.60207332_TA:T|A:B_2:2
A04	62.385	bin464	A04.60223383_C:T|A:B_2:2
A04	62.955	bin465	A04.60406140_A:G|B:A_2:2
A04	64.115	bin466	scaffold1017_A04.181895_G:T|B:A_2:2
A04	64.685	bin467	scaffold1017_A04.193255_G:T|B:A_2:2
A04	65.255	bin468	scaffold1017_A04.203840_G:A|B:A_2:2
A04	65.825	bin469	scaffold1017_A04.171548_CT:C|B:A_2:2
A04	68.508	bin470	A04.60633117_A:G|A:B_2:2
A04	70.88	bin471	A04.60725090_G:A|A:B_2:2
A04	71.45	bin472	A04.60747708_G:A|A:B_2:2
A04	71.735	bin473	A04.60793114_A:G|A:B_2:2
A04	72.02	bin474	A04.60703658_C:T|A:B_2:2
A04	72.305	bin475	NAU3868_A:B|A:B_2:2
A04	72.59	bin476	SWU21617_A:B|A:B_2:2
A04	73.16	bin477	A04.61269853_T:G|A:B_2:2
A04	73.445	bin478	A04.60980959_CT:C|A:B_2:2
A04	73.73	bin479	A04.61232513_C:T|A:B_2:2
A04	74.015	bin480	A04.61282444_T:C|A:B_2:2
A04	74.3	bin481	A04.61259550_T:C|A:B_2:2
A04	75.165	bin482	A04.61296567_A:G|A:B_2:2
A04	75.45	bin483	A04.61534126_C:T|A:B_2:2
A04	75.735	bin484	A04.61521740_A:G|A:B_2:2
A04	76.02	bin485	A04.61554433_C:A|B:A_2:2
A04	76.305	bin486	A04.61711470_T:TA|A:B_2:2
A04	76.875	bin487	A04.61966869_TA:T|A:B_2:2
A05	0	bin488	scaffold1242_A05.32186_G:T|B:A_2:2
A05	0.29	bin489	scaffold1242_A05.5108_C:G|B:A_2:2
A05	0.575	bin490	A05.2556669_C:T|B:A_2:2
A05	1.735	bin491	A05.2400323_TTCAACCATCACCA:T|B:A_2:2
A05	2.305	bin492	A05.2376051_A:G|B:A_2:2
A05	2.59	bin493	A05.1615922_G:T|B:A_2:2
A05	2.875	bin494	A05.1468229_G:GAC|B:A_2:2
A05	3.16	bin495	A05.1887401_G:A|B:A_2:2
A05	4.32	bin496	HAU1603_A:B|A:B_2:2
A05	4.605	bin497	SWU17713_A:B|A:B_2:2
A05	4.89	bin498	TMB1296_A:B|A:B_2:2
A05	8.215	bin499	PGML4457_A:B|A:B_2:2
A05	9.376	bin500	A05.3961557_C:G|B:A_2:2
A05	9.661	bin501	MUSS193_A:B|A:B_2:2
A05	9.946	bin502	A05.4531357_A:C|B:A_2:2
A05	10.811	bin503	A05.4131604_T:TA|B:A_2:2
A05	11.096	bin504	A05.4580187_A:AT|B:A_2:2
A05	11.381	bin505	PGML4350_A:B|A:B_2:2
A05	11.951	bin506	A05.4725520_T:C|B:A_2:2
A05	12.816	bin507	A05.4712398_A:G|A:B_2:2
A05	14.271	bin508	A05.4819475_C:T|A:B_2:2
A05	14.841	bin509	CGR5025_A:B|A:B_2:2
A05	15.126	bin510	A05.5304806_A:T|B:A_2:2
A05	15.696	bin511	A05.5065823_A:G|B:A_2:2
A05	16.266	bin512	SWU17787_A:B|A:B_2:2
A05	17.426	bin513	A05.5170247_T:C|A:B_2:2
A05	17.711	bin514	DPL0022_A:B|A:B_2:2
A05	19.167	bin515	A05.6217824_T:A|B:A_2:2
A05	20.327	bin516	A05.6204727_T:C|B:A_2:2
A05	20.897	bin517	A05.6046614_G:A|A:B_2:2
A05	22.653	bin518	A05.6442833_C:CT|B:A_2:2
A05	25.025	bin519	A05.7316769_C:CT|A:B_2:2
A05	25.89	bin520	A05.7150793_A:T|A:B_2:2
A05	26.755	bin521	A05.6987524_A:G|A:B_2:2
A05	27.04	bin522	A05.7183829_T:G|A:B_2:2
A05	27.325	bin523	scaffold1237_A05.4550_T:C|B:A_2:2
A05	27.895	bin524	SWU17846_A:B|A:B_2:2
A05	28.18	bin525	A05.7243005_A:G|A:B_2:2
A05	28.465	bin526	A05.7621909_A:T|A:B_2:2
A05	29.035	bin527	SWU13378_A:B|A:B_2:2
A05	30.195	bin528	A05.7436512_T:G|A:B_2:2
A05	31.951	bin529	A05.7538389_C:T|A:B_2:2
A05	35.276	bin530	A05.9448389_A:G|A:B_2:2
A05	38.601	bin531	scaffold1236_A05.83388_G:GTAAA|A:B_2:2
A05	40.056	bin532	A05.9460662_A:G|A:B_2:2
A05	40.341	bin533	scaffold1236_A05.97490_A:G|A:B_2:2
A05	42.713	bin534	scaffold1234_A05.80928_T:C|B:A_2:2
A05	42.998	bin535	A05.10503315_T:C|B:A_2:2
A05	43.863	bin536	A05.10967382_G:T|B:A_2:2
A05	45.318	bin537	A05.10952632_C:T|B:A_2:2
A05	45.603	bin538	A05.11142306_C:T|B:A_2:2
A05	45.888	bin539	A05.11079403_TC:T|B:A_2:2
A05	46.173	bin540	A05.11057902_C:A|B:A_2:2
A05	46.743	bin541	A05.11108135_T:C|B:A_2:2
A05	47.313	bin542	A05.11441371_G:A|A:B_2:2
A05	47.598	bin543	A05.11350569_A:C|B:A_2:2
A05	47.883	bin544	A05.12020189_G:A|A:B_2:2
A05	48.168	bin545	A05.11738504_C:A|B:A_2:2
A05	48.453	bin546	A05.12189587_A:G|A:B_2:2
A05	48.738	bin547	A05.11821120_A:G|A:B_2:2
A05	49.023	bin548	A05.26655379_T:A|B:A_2:2
A05	52.027	bin549	A05.14123683_G:T|B:A_2:2
A05	52.312	bin550	A05.13728636_C:CTT|A:B_2:2
A05	55.316	bin551	A05.15091456_A:G|A:B_2:2
A05	55.601	bin552	A05.14943796_A:G|A:B_2:2
A05	56.761	bin553	Gh616_A:B|A:B_2:2
A05	57.046	bin554	NAU5330_A:B|A:B_2:2
A05	57.911	bin555	NAU828_A:B|A:B_2:2
A05	60.593	bin556	NAU1042_A:B|A:B_2:2
A05	66.283	bin557	A05.21063321_C:CTTCA|A:B_2:2
A05	69.608	bin558	A05.21282630_A:T|A:B_2:2
A05	72.611	bin559	A05.21189744_C:T|A:B_2:2
A05	73.186	bin560	A05.20952424_A:G|A:B_2:2
A05	74.051	bin561	A05.21454807_G:A|A:B_2:2
A05	75.812	bin562	scaffold1215_A05.27411_C:T|A:B_2:2
A05	76.097	bin563	scaffold1215_A05.17310_T:C|A:B_2:2
A05	76.382	bin564	scaffold1211_A05.3195_A:G|A:B_2:2
A05	76.667	bin565	scaffold1211_A05.16334_CT:C|A:B_2:2
A05	78.428	bin566	A05.22422373_G:A|B:A_2:2
A05	78.713	bin567	A05.21645840_GA:G|B:A_2:2
A05	78.998	bin568	A05.22507211_C:T|A:B_2:2
A05	80.754	bin569	A05.24167330_C:T|A:B_2:2
A05	82.209	bin570	A05.24306490_C:T|A:B_2:2
A05	82.494	bin571	A05.24322003_T:G|A:B_2:2
A05	86.472	bin572	A05.26280379_T:C|B:A_2:2
A05	87.928	bin573	scaffold1208_A05.83828_A:G|A:B_2:2
A05	88.213	bin574	A05.27708771_T:G|A:B_2:2
A05	88.783	bin575	A05.28486819_C:A|A:B_2:2
A05	89.068	bin576	A05.28470105_G:C|B:A_2:2
A05	89.933	bin577	A05.28356127_T:A|A:B_2:2
A05	90.218	bin578	A05.28976790_T:C|A:B_2:2
A05	91.083	bin579	A05.28457873_G:A|A:B_2:2
A05	91.368	bin580	A05.29296893_C:T|A:B_2:2
A05	91.938	bin581	A05.29474297_T:A|B:A_2:2
A05	92.508	bin582	A05.29653692_G:T|B:A_2:2
A05	93.078	bin583	A05.29726897_G:T|B:A_2:2
A05	93.943	bin584	A05.29621334_C:A|B:A_2:2
A05	94.808	bin585	scaffold1192_A05.151640_T:C|B:A_2:2
A05	95.093	bin586	A05.31845039_T:C|B:A_2:2
A05	95.378	bin587	A05.31386335_A:G|B:A_2:2
A05	95.663	bin588	A05.31311921_C:T|B:A_2:2
A05	96.528	bin589	A05.31258794_C:CT|B:A_2:2
A05	97.098	bin590	A05.31995213_C:T|B:A_2:2
A05	97.383	bin591	A05.32230977_C:A|B:A_2:2
A05	97.668	bin592	A05.32274713_TCG:T|B:A_2:2
A05	97.953	bin593	A05.32203401_T:A|B:A_2:2
A05	98.238	bin594	A05.32288799_C:A|B:A_2:2
A05	98.523	bin595	NAU2957_A:B|A:B_2:2
A05	98.808	bin596	A05.32369468_A:C|B:A_2:2
A05	100.264	bin597	A05.32440175_GT:G|B:A_2:2
A05	101.424	bin598	A05.32354196_T:C|B:A_2:2
A05	102.289	bin599	A10.3830834_A:ATAG|B:A_2:2
A05	102.859	bin600	A05.34053821_C:T|B:A_2:2
A05	103.429	bin601	A05.33997045_C:T|B:A_2:2
A05	103.714	bin602	A05.34094644_A:T|B:A_2:2
A05	103.999	bin603	A05.34239079_A:G|B:A_2:2
A05	104.864	bin604	A05.35426189_A:G|B:A_2:2
A05	105.149	bin605	A05.35149091_A:C|B:A_2:2
A05	105.434	bin606	A05.35071743_T:G|B:A_2:2
A05	108.438	bin607	A05.39873053_G:A|B:A_2:2
A05	108.723	bin608	A05.39747513_C:T|B:A_2:2
A05	109.008	bin609	scaffold1022_A05.100828_C:T|A:B_2:2
A05	109.293	bin610	A05.56633555_C:T|B:A_2:2
A05	109.578	bin611	A05.52903480_G:A|B:A_2:2
A05	109.863	bin612	A05.54596538_G:A|B:A_2:2
A05	110.438	bin613	scaffold1187_A05.185993_C:T|A:B_2:2
A05	111.898	bin614	scaffold1147_A05.95881_C:T|B:A_2:2
A05	112.763	bin615	scaffold1151_A05.69517_G:A|B:A_2:2
A05	113.048	bin616	scaffold1153_A05.55516_C:T|A:B_2:2
A05	113.333	bin617	scaffold1160_A05.520429_T:C|A:B_2:2
A05	114.199	bin618	scaffold1160_A05.337533_A:G|A:B_2:2
A05	114.484	bin619	A05.78964923_G:A|A:B_2:2
A05	115.349	bin620	A05.78233305_CT:C|A:B_2:2
A05	116.509	bin621	A05.80167884_C:T|A:B_2:2
A05	116.794	bin622	A05.80436926_T:G|B:A_2:2
A05	117.079	bin623	A05.79979525_G:A|B:A_2:2
A05	117.364	bin624	A05.80357464_T:G|B:A_2:2
A05	117.939	bin625	A05.80049160_C:T|B:A_2:2
A05	118.514	bin626	A05.81386218_C:T|B:A_2:2
A05	118.799	bin627	A05.80947467_A:G|B:A_2:2
A05	119.084	bin628	A05.81050432_T:TA|B:A_2:2
A05	119.664	bin629	A05.80931712_CTTTTA:C|B:A_2:2
A05	120.529	bin630	A05.81914164_C:T|B:A_2:2
A05	120.814	bin631	A05.81547264_A:G|B:A_2:2
A05	121.679	bin632	A05.83151316_C:T|A:B_2:2
A05	123.435	bin633	A05.83550175_C:G|B:A_2:2
A05	128.083	bin634	A05.83534339_G:A|B:A_2:2
A05	128.368	bin635	A05.83593530_T:A|B:A_2:2
A05	129.233	bin636	A05.84429725_GT:G|B:A_2:2
A05	129.518	bin637	A05.84507911_T:C|B:A_2:2
A05	129.803	bin638	A05.84715085_C:A|B:A_2:2
A05	130.088	bin639	A05.84316379_T:G|B:A_2:2
A05	130.658	bin640	A05.84995410_T:C|B:A_2:2
A05	130.943	bin641	A05.85222043_G:A|B:A_2:2
A05	131.228	bin642	A05.85089802_C:T|B:A_2:2
A05	131.513	bin643	SWU20917_A:B|A:B_2:2
A05	133.885	bin644	A05.87061817_G:A|B:A_2:2
A05	137.863	bin645	A05.88001753_C:T|A:B_2:2
A05	138.148	bin646	A05.88577473_A:T|A:B_2:2
A05	138.718	bin647	A05.88402675_A:G|A:B_2:2
A05	139.003	bin648	A05.88671394_CT:C|B:A_2:2
A05	139.288	bin649	A05.88623793_T:A|A:B_2:2
A05	139.573	bin650	A05.88533087_C:T|B:A_2:2
A05	139.859	bin651	A05.88658721_G:T|B:A_2:2
A05	140.429	bin652	A05.88641538_G:A|B:A_2:2
A05	140.999	bin653	A05.88863351_A:AAT|A:B_2:2
A05	141.284	bin654	ICR01949_A:B|A:B_2:2
A05	141.854	bin655	A05.89102597_A:G|A:B_2:2
A05	143.014	bin656	PGML1671_A:B|A:B_2:2
A05	143.299	bin657	A05.89265348_C:T|A:B_2:2
A05	143.584	bin658	A05.89232976_A:G|A:B_2:2
A05	143.869	bin659	A05.90130542_C:T|B:A_2:2
A05	144.154	bin660	ICR01638_A:B|A:B_2:2
A05	144.439	bin661	A05.90191389_A:G|B:A_2:2
A05	144.724	bin662	A05.90315955_C:T|B:A_2:2
A05	145.294	bin663	A05.90304191_T:C|B:A_2:2
A05	145.579	bin664	A05.90180494_C:T|A:B_2:2
A05	145.864	bin665	scaffold1219_A05.33407_AT:A|B:A_2:2
A05	146.149	bin666	scaffold1219_A05.98376_C:T|B:A_2:2
A05	147.905	bin667	PGML1917_A:B|A:B_2:2
A05	149.966	bin668	A05.92039931_C:T|B:A_2:2
A06	0	bin669	scaffold1263_A06.142267_G:A|A:B_2:2
A06	0.57	bin670	A06.3308567_G:A|B:A_2:2
A06	0.855	bin671	A06.3453803_T:C|A:B_2:2
A06	1.14	bin672	A06.3678376_A:T|A:B_2:2
A06	1.425	bin673	A06.3733728_AT:A|A:B_2:2
A06	2.29	bin674	A06.3852264_T:C|B:A_2:2
A06	3.45	bin675	A06.3904642_G:A|A:B_2:2
A06	3.735	bin676	A06.5219716_T:A|B:A_2:2
A06	6.107	bin677	A06.5850881_A:T|A:B_2:2
A06	6.392	bin678	A06.5966842_C:CTA|B:A_2:2
A06	6.677	bin679	A06.6279264_T:C|B:A_2:2
A06	6.962	bin680	A06.6324253_C:A|B:A_2:2
A06	7.532	bin681	A06.6246291_G:A|B:A_2:2
A06	8.102	bin682	A06.6258719_C:T|B:A_2:2
A06	9.262	bin683	A06.6289313_G:A|B:A_2:2
A06	12.587	bin684	A06.8352021_T:C|B:A_2:2
A06	14.043	bin685	A06.8454778_G:A|B:A_2:2
A06	15.203	bin686	A06.8562874_G:A|B:A_2:2
A06	15.488	bin687	A06.9351351_T:C|B:A_2:2
A06	15.773	bin688	A06.9460723_G:A|B:A_2:2
A06	16.058	bin689	A06.9590779_T:C|B:A_2:2
A06	16.343	bin690	A06.10635093_C:A|B:A_2:2
A06	16.628	bin691	A06.10194534_G:A|B:A_2:2
A06	16.913	bin692	A06.14474620_T:C|B:A_2:2
A06	17.198	bin693	A06.10588659_A:G|B:A_2:2
A06	17.483	bin694	A06.13947578_C:T|B:A_2:2
A06	17.768	bin695	CGR6749_A:B|A:B_2:2
A06	18.053	bin696	A06.15096458_G:A|B:A_2:2
A06	18.623	bin697	A06.10730563_T:G|B:A_2:2
A06	19.193	bin698	A06.11383383_C:T|B:A_2:2
A06	19.763	bin699	SWU19184_A:B|A:B_2:2
A06	20.048	bin700	DPL0847b_A:B|A:B_2:2
A06	20.618	bin701	A06.14827123_T:G|B:A_2:2
A06	20.903	bin702	A06.14964939_C:T|B:A_2:2
A06	21.188	bin703	A06.15132428_A:C|B:A_2:2
A06	21.473	bin704	A06.15383584_C:G|B:A_2:2
A06	21.758	bin705	A06.15426367_C:T|B:A_2:2
A06	22.043	bin706	A06.15244276_T:TCAGGTAC|B:A_2:2
A06	23.203	bin707	A06.15602257_TTTA:T|B:A_2:2
A06	23.488	bin708	A06.15710087_T:C|B:A_2:2
A06	24.353	bin709	A06.15980598_G:GA|B:A_2:2
A06	24.638	bin710	A06.23053149_A:G|B:A_2:2
A06	24.923	bin711	A06.18610058_T:C|B:A_2:2
A06	25.208	bin712	A06.18598584_G:A|B:A_2:2
A06	25.493	bin713	A06.21631741_C:T|B:A_2:2
A06	25.778	bin714	A06.21780323_C:G|B:A_2:2
A06	26.063	bin715	A06.20053540_A:G|B:A_2:2
A06	26.348	bin716	A06.21428096_A:C|B:A_2:2
A06	26.633	bin717	A06.18781675_C:T|B:A_2:2
A06	26.918	bin718	A06.19219505_C:T|B:A_2:2
A06	30.565	bin719	HAU1460_A:B|A:B_2:2
A06	32.02	bin720	CGR5124_A:B|A:B_2:2
A06	34.081	bin721	SWU19249_A:B|A:B_2:2
A06	38.06	bin722	ICR05924_A:B|A:B_2:2
A06	39.515	bin723	HAU0921_A:B|A:B_2:2
A06	40.38	bin724	ICR10853_A:B|A:B_2:2
A06	40.665	bin725	NAU896_A:B|A:B_2:2
A06	40.95	bin726	ICR00143_A:B|A:B_2:2
A06	41.235	bin727	NAU5434_A:B|A:B_2:2
A06	44.56	bin728	A06.31061481_C:T|B:A_2:2
A06	47.243	bin729	A06.32533360_C:T|B:A_2:2
A06	49.304	bin730	A06.32876008_A:G|A:B_2:2
A06	49.589	bin731	A06.33216101_T:C|A:B_2:2
A06	49.874	bin732	A06.33634470_C:T|B:A_2:2
A06	50.159	bin733	A06.33781923_T:C|B:A_2:2
A06	50.444	bin734	A06.36354746_A:T|B:A_2:2
A06	50.729	bin735	A06.36448231_A:G|B:A_2:2
A06	51.299	bin736	A06.36646059_G:T|B:A_2:2
A06	51.869	bin737	A06.36717214_G:A|B:A_2:2
A06	52.154	bin738	A06.36958589_A:T|B:A_2:2
A06	52.439	bin739	A06.39088670_T:C|B:A_2:2
A06	52.724	bin740	A06.54625972_T:C|B:A_2:2
A06	53.884	bin741	A06.48453926_A:C|B:A_2:2
A06	54.169	bin742	A06.54615094_C:T|B:A_2:2
A06	54.454	bin743	A06.41157071_C:CG|B:A_2:2
A06	55.024	bin744	A06.57537157_A:G|B:A_2:2
A06	55.309	bin745	A06.49877497_GACT:G|B:A_2:2
A06	55.594	bin746	A06.51867739_C:T|B:A_2:2
A06	56.459	bin747	A01.27399193_G:A|B:A_2:2
A06	57.029	bin748	A06.84512449_C:CT|B:A_2:2
A06	57.314	bin749	A06.87840351_A:G|B:A_2:2
A06	57.599	bin750	A06.66154600_C:G|B:A_2:2
A06	57.884	bin751	A06.77314184_A:G|B:A_2:2
A06	58.169	bin752	scaffold1426_A06.300466_G:A|B:A_2:2
A06	58.454	bin753	A06.43894215_G:A|B:A_2:2
A06	58.739	bin754	scaffold1384_A06.145230_C:A|B:A_2:2
A06	59.024	bin755	scaffold1377_A06.741740_G:A|B:A_2:2
A06	59.309	bin756	A06.85891716_C:A|B:A_2:2
A06	59.594	bin757	A06.78946103_A:G|B:A_2:2
A06	59.879	bin758	A06.67905310_T:C|B:A_2:2
A06	60.164	bin759	A06.70221703_G:T|B:A_2:2
A06	60.449	bin760	A06.86182636_T:C|B:A_2:2
A06	60.734	bin761	A06.85201552_A:G|B:A_2:2
A06	61.304	bin762	A06.85915487_A:T|B:A_2:2
A06	62.169	bin763	A06.85967468_T:C|B:A_2:2
A06	62.454	bin764	A06.86211044_A:C|B:A_2:2
A06	63.025	bin765	A06.87129194_A:G|B:A_2:2
A06	63.31	bin766	A06.87216330_A:C|B:A_2:2
A06	63.595	bin767	A06.87592112_T:C|B:A_2:2
A06	63.88	bin768	A06.87604938_A:C|B:A_2:2
A06	64.45	bin769	A06.87718562_G:T|B:A_2:2
A06	64.735	bin770	CGR5108_A:B|A:B_2:2
A06	65.02	bin771	A06.92522443_T:A|B:A_2:2
A06	65.59	bin772	A06.93651614_C:A|B:A_2:2
A07	0	bin773	A10.99561185_C:G|B:A_2:2
A07	0.285	bin774	A07.1912183_G:A|A:B_2:2
A07	0.855	bin775	scaffold1919_A07.168368_G:A|A:B_2:2
A07	1.14	bin776	SWU10067_A:B|A:B_2:2
A07	1.425	bin777	SWU10064_A:B|A:B_2:2
A07	1.995	bin778	scaffold1919_A07.181107_A:G|A:B_2:2
A07	2.565	bin779	scaffold1918_A07.101983_C:T|A:B_2:2
A07	3.43	bin780	scaffold1918_A07.87991_C:G|A:B_2:2
A07	3.715	bin781	scaffold1916_A07.225242_T:C|A:B_2:2
A07	5.171	bin782	scaffold1916_A07.211871_A:T|A:B_2:2
A07	5.456	bin783	scaffold1916_A07.247450_T:C|A:B_2:2
A07	5.741	bin784	A07.2040714_T:G|A:B_2:2
A07	11.081	bin785	A07.2973487_GTCA:G|B:A_2:2
A07	11.366	bin786	A07.2963100_A:C|B:A_2:2
A07	11.651	bin787	NAU3181_A:B|A:B_2:2
A07	11.936	bin788	A07.2649206_T:C|B:A_2:2
A07	12.801	bin789	A07.3761113_A:G|B:A_2:2
A07	13.086	bin790	A07.3694444_T:C|B:A_2:2
A07	13.371	bin791	A07.3401811_GAAAGTGCTTTGTTGTTTTT:G|B:A_2:2
A07	13.656	bin792	ICR07393_A:B|A:B_2:2
A07	14.816	bin793	A07.4737382_C:A|B:A_2:2
A07	15.386	bin794	A07.4724084_T:C|B:A_2:2
A07	15.671	bin795	A07.4604701_C:T|B:A_2:2
A07	16.246	bin796	CGR5001_A:B|A:B_2:2
A07	16.531	bin797	A07.4764186_T:A|B:A_2:2
A07	22.276	bin798	A07.5851585_C:T|B:A_2:2
A07	23.732	bin799	A07.5691038_G:A|A:B_2:2
A07	25.793	bin800	A07.5798722_A:AGAGCTAATACGT|B:A_2:2
A07	26.658	bin801	A07.6676461_C:T|A:B_2:2
A07	26.943	bin802	A07.6596970_C:T|B:A_2:2
A07	28.699	bin803	A07.7782569_T:C|B:A_2:2
A07	29.269	bin804	A07.7332628_C:T|B:A_2:2
A07	29.554	bin805	CGR5372_A:B|A:B_2:2
A07	29.839	bin806	A07.7978860_AG:A|B:A_2:2
A07	30.124	bin807	A07.7944612_A:T|B:A_2:2
A07	31.284	bin808	A07.7934030_A:T|B:A_2:2
A07	32.149	bin809	A07.8125061_AT:A|B:A_2:2
A07	32.434	bin810	A07.8717752_T:G|A:B_2:2
A07	32.719	bin811	A07.8412631_G:A|B:A_2:2
A07	33.584	bin812	A07.8832702_T:C|A:B_2:2
A07	34.154	bin813	SWU10205_A:B|A:B_2:2
A07	34.439	bin814	A07.8938548_A:G|A:B_2:2
A07	35.009	bin815	A07.9416889_T:C|B:A_2:2
A07	35.294	bin816	A07.9135337_T:A|B:A_2:2
A07	35.579	bin817	scaffold1909_A07.26827_TA:T|B:A_2:2
A07	35.864	bin818	A07.9956630_C:A|B:A_2:2
A07	36.149	bin819	A07.9980483_A:G|A:B_2:2
A07	36.434	bin820	A07.9447868_C:T|B:A_2:2
A07	36.719	bin821	A07.10559165_C:A|B:A_2:2
A07	39.733	bin822	A07.13629688_C:T|A:B_2:2
A07	40.018	bin823	A07.12664527_C:A|A:B_2:2
A07	40.303	bin824	scaffold1907_A07.16125_A:G|A:B_2:2
A07	40.588	bin825	A07.13827678_G:GTA|A:B_2:2
A07	40.873	bin826	A07.11864944_G:A|A:B_2:2
A07	41.158	bin827	A07.11833736_T:C|A:B_2:2
A07	41.443	bin828	A07.14222079_G:C|A:B_2:2
A07	41.728	bin829	A07.13224944_G:C|A:B_2:2
A07	42.013	bin830	A07.13590689_A:G|A:B_2:2
A07	43.468	bin831	A07.14238187_A:G|A:B_2:2
A07	43.753	bin832	A07.14100880_G:T|A:B_2:2
A07	49.803	bin833	Gh474_A:B|A:B_2:2
A07	50.088	bin834	scaffold1900_A07.131426_TTATAC:T|A:B_2:2
A07	50.373	bin835	A07.16324607_A:G|A:B_2:2
A07	50.658	bin836	A07.16276759_T:G|A:B_2:2
A07	50.943	bin837	A07.16832025_C:A|A:B_2:2
A07	51.228	bin838	A07.16575457_A:G|A:B_2:2
A07	51.798	bin839	A07.17865133_A:T|A:B_2:2
A07	52.083	bin840	A07.17306646_G:A|A:B_2:2
A07	55.408	bin841	A07.18478525_G:A|A:B_2:2
A07	56.273	bin842	A07.18417647_C:A|B:A_2:2
A07	57.138	bin843	A07.19565924_T:C|B:A_2:2
A07	57.423	bin844	A07.19512562_C:T|B:A_2:2
A07	60.748	bin845	A07.19630049_A:AT|B:A_2:2
A07	63.43	bin846	A07.21740648_T:C|B:A_2:2
A07	63.715	bin847	A07.21727964_A:T|B:A_2:2
A07	64	bin848	A07.22588356_C:CA|B:A_2:2
A07	64.285	bin849	A07.22342813_T:TA|B:A_2:2
A07	64.57	bin850	A07.23012718_G:A|B:A_2:2
A07	66.942	bin851	A07.23390152_G:A|B:A_2:2
A07	67.227	bin852	scaffold1893_A07.12210_C:T|B:A_2:2
A07	67.512	bin853	A07.23346258_T:A|B:A_2:2
A07	68.377	bin854	A07.23163947_T:C|B:A_2:2
A07	68.947	bin855	A07.25182261_C:T|A:B_2:2
A07	69.232	bin856	A07.25090993_A:ATCT|A:B_2:2
A07	70.097	bin857	A07.25067708_ATTC:A|A:B_2:2
A07	71.553	bin858	A07.26068360_A:T|A:B_2:2
A07	71.838	bin859	A07.27083879_T:A|A:B_2:2
A07	72.123	bin860	A07.26838356_G:A|A:B_2:2
A07	72.408	bin861	A07.26816066_A:G|A:B_2:2
A07	72.693	bin862	A07.28219613_A:G|A:B_2:2
A07	72.978	bin863	A07.28023951_G:A|B:A_2:2
A07	73.263	bin864	A07.27456425_C:A|A:B_2:2
A07	73.833	bin865	A07.28326305_C:A|B:A_2:2
A07	76.515	bin866	scaffold1892_A07.18631_G:A|A:B_2:2
A07	77.38	bin867	A07.31987747_T:G|A:B_2:2
A07	77.665	bin868	A07.31540380_A:G|A:B_2:2
A07	78.235	bin869	A07.31332451_A:T|A:B_2:2
A07	78.52	bin870	A07.29666769_C:T|A:B_2:2
A07	78.805	bin871	A07.34705323_G:A|A:B_2:2
A07	79.09	bin872	A07.37790540_T:C|A:B_2:2
A07	79.375	bin873	A07.31836281_C:T|A:B_2:2
A07	79.66	bin874	scaffold1866_A07.22514_A:AACTTTTATT|A:B_2:2
A07	80.525	bin875	A07.42495709_C:T|A:B_2:2
A07	80.81	bin876	ICR00500_A:B|A:B_2:2
A07	81.38	bin877	scaffold1844_A07.4492_G:A|A:B_2:2
A07	81.665	bin878	scaffold1716_A07.161429_G:A|A:B_2:2
A07	82.235	bin879	A07.66925393_G:A|A:B_2:2
A07	83.101	bin880	A07.69318376_G:A|A:B_2:2
A07	86.747	bin881	A07.72941340_TA:T|B:A_2:2
A07	87.907	bin882	A07.73034210_C:T|B:A_2:2
A07	90.911	bin883	A07.74063066_A:G|B:A_2:2
A07	91.481	bin884	A07.73701901_T:C|B:A_2:2
A07	91.766	bin885	A07.73674520_T:C|B:A_2:2
A07	92.051	bin886	A07.73561447_A:ACTT|B:A_2:2
A07	93.211	bin887	A07.73620408_G:A|B:A_2:2
A07	94.076	bin888	SWU10785_A:B|A:B_2:2
A07	94.941	bin889	A07.75051608_T:C|B:A_2:2
A07	95.511	bin890	A07.75463348_A:T|B:A_2:2
A07	95.796	bin891	A07.75440173_A:AT|B:A_2:2
A07	96.366	bin892	A07.75337055_A:G|A:B_2:2
A07	96.651	bin893	A07.75280997_T:A|A:B_2:2
A07	96.936	bin894	A07.75531369_GA:G|A:B_2:2
A07	97.506	bin895	scaffold5157.21169_A:G|A:B_2:2
A07	98.962	bin896	A07.76200118_C:T|A:B_2:2
A07	102.287	bin897	A07.76286883_A:G|B:A_2:2
A07	104.658	bin898	A07.76910389_A:G|A:B_2:2
A07	105.819	bin899	CER0036_A:B|A:B_2:2
A07	106.104	bin900	A07.76710208_T:G|B:A_2:2
A07	106.389	bin901	A07.76930014_G:A|A:B_2:2
A08	0	bin902	scaffold2270_A08.17148_C:G|A:B_2:2
A08	0.865	bin903	scaffold2268_A08.141833_C:G|A:B_2:2
A08	2.32	bin904	A08.2075451_A:AT|B:A_2:2
A08	5.003	bin905	A08.2299836_G:GA|B:A_2:2
A08	5.868	bin906	A08.2101611_T:C|A:B_2:2
A08	6.438	bin907	SWU13083_A:B|A:B_2:2
A08	6.723	bin908	A08.3704920_A:G|A:B_2:2
A08	8.179	bin909	A08.3776923_G:A|B:A_2:2
A08	9.044	bin910	A08.3763612_T:C|B:A_2:2
A08	10.799	bin911	A08.3814008_T:C|B:A_2:2
A08	11.96	bin912	A08.4481913_T:C|B:A_2:2
A08	12.245	bin913	A08.4707085_G:T|B:A_2:2
A08	13.11	bin914	A08.5260767_T:C|B:A_2:2
A08	13.68	bin915	A08.5188826_T:C|B:A_2:2
A08	14.545	bin916	A08.5429386_C:A|B:A_2:2
A08	14.83	bin917	A08.5246737_G:A|B:A_2:2
A08	15.4	bin918	A08.5417346_T:G|B:A_2:2
A08	17.461	bin919	A08.6167368_T:A|B:A_2:2
A08	18.031	bin920	A08.5948963_CAT:C|B:A_2:2
A08	18.601	bin921	A08.5962808_T:G|B:A_2:2
A08	19.171	bin922	A08.5973001_C:T|B:A_2:2
A08	19.741	bin923	A08.6035824_C:A|B:A_2:2
A08	21.497	bin924	A08.6177704_A:G|B:A_2:2
A08	21.782	bin925	A08.6334203_G:A|B:A_2:2
A08	24.785	bin926	A08.6024497_AT:A|B:A_2:2
A08	26.541	bin927	A08.11547176_G:A|A:B_2:2
A08	28.602	bin928	A08.22374620_C:T|A:B_2:2
A08	29.763	bin929	A08.14110580_C:A|A:B_2:2
A08	30.048	bin930	A08.22567693_A:T|A:B_2:2
A08	30.618	bin931	scaffold2194_A08.28408_G:A|B:A_2:2
A08	31.483	bin932	A08.29621165_C:T|B:A_2:2
A08	31.768	bin933	A08.44341624_G:C|B:A_2:2
A08	32.053	bin934	A08.29536839_G:C|A:B_2:2
A08	32.338	bin935	A08.47286075_C:T|A:B_2:2
A08	32.623	bin936	scaffold2012_A08.1301569_T:G|A:B_2:2
A08	32.908	bin937	scaffold2106_A08.502472_G:A|A:B_2:2
A08	33.193	bin938	A08.60465423_C:T|A:B_2:2
A08	33.478	bin939	A08.60595464_C:T|A:B_2:2
A08	33.763	bin940	A08.63580915_T:A|B:A_2:2
A08	34.048	bin941	A08.65629652_C:A|B:A_2:2
A08	34.333	bin942	A08.67830972_T:C|B:A_2:2
A08	34.618	bin943	A08.57733749_C:A|A:B_2:2
A08	34.903	bin944	A08.61708791_C:T|B:A_2:2
A08	35.473	bin945	A08.69924013_G:A|A:B_2:2
A08	36.633	bin946	scaffold1960_A08.12463_G:A|B:A_2:2
A08	36.918	bin947	A08.71284641_G:A|A:B_2:2
A08	37.203	bin948	PGML2605_A:B|A:B_2:2
A08	37.488	bin949	A08.71913857_G:A|A:B_2:2
A08	37.773	bin950	A08.72519199_G:C|A:B_2:2
A08	38.343	bin951	scaffold1991_A08.6907_TTC:T|A:B_2:2
A08	38.628	bin952	HAU1470b_A:B|A:B_2:2
A08	38.913	bin953	HAU1470a_A:B|A:B_2:2
A08	39.198	bin954	A08.73550907_CA:C|A:B_2:2
A08	39.483	bin955	A08.73430585_C:A|A:B_2:2
A08	39.768	bin956	A08.73510902_G:A|A:B_2:2
A08	40.338	bin957	A08.75821198_C:T|A:B_2:2
A08	40.623	bin958	A08.80794130_CT:C|A:B_2:2
A08	42.684	bin959	A08.82310493_AACATC:A|B:A_2:2
A08	43.844	bin960	A08.82336426_CT:C|B:A_2:2
A08	44.709	bin961	A08.82362511_T:A|B:A_2:2
A08	48.034	bin962	A08.82377025_C:A|B:A_2:2
A08	50.406	bin963	A08.89413388_C:A|A:B_2:2
A08	50.691	bin964	A08.89434517_A:G|A:B_2:2
A08	51.556	bin965	A08.89459666_G:A|A:B_2:2
A08	53.617	bin966	A08.89512985_A:G|A:B_2:2
A08	53.902	bin967	A08.89476919_T:C|A:B_2:2
A08	54.472	bin968	DC20094_A:B|A:B_2:2
A08	54.757	bin969	A08.89865768_T:G|A:B_2:2
A08	55.042	bin970	A08.90928800_C:T|A:B_2:2
A08	55.327	bin971	A08.91051583_G:A|A:B_2:2
A08	55.612	bin972	Gh197_A:B|A:B_2:2
A08	56.182	bin973	A08.91356468_AAT:A|A:B_2:2
A08	56.467	bin974	A08.91262843_A:G|A:B_2:2
A08	57.923	bin975	A08.92498962_AAAAGAAAAGAAAAG:A|B:A_2:2
A08	62.571	bin976	scaffold1941_A08.104163_A:C|B:A_2:2
A08	62.856	bin977	A08.96024878_T:C|B:A_2:2
A08	63.426	bin978	A08.96059146_G:GA|B:A_2:2
A08	64.291	bin979	A08.96203077_A:C|B:A_2:2
A08	66.047	bin980	scaffold1937_A08.12871_C:T|B:A_2:2
A08	68.419	bin981	A08.96323987_G:A|A:B_2:2
A08	68.704	bin982	CGR6508_A:B|A:B_2:2
A08	68.989	bin983	scaffold1935_A08.35113_G:GT|B:A_2:2
A08	69.559	bin984	A08.96621749_C:T|A:B_2:2
A08	70.424	bin985	A08.96651061_T:G|A:B_2:2
A08	71.289	bin986	A08.97343849_A:C|B:A_2:2
A08	71.859	bin987	NAU4064_A:B|A:B_2:2
A08	72.144	bin988	A08.97387059_T:C|A:B_2:2
A09	0	bin989	A09.48904739_C:T|A:B_2:2
A09	0.285	bin990	A09.48163165_G:GA|A:B_2:2
A09	0.57	bin991	scaffold2324_A09.17769_G:A|A:B_2:2
A09	0.855	bin992	A09.48820430_C:A|A:B_2:2
A09	1.425	bin993	A09.47319910_G:A|A:B_2:2
A09	1.995	bin994	A09.47592752_C:T|A:B_2:2
A09	2.565	bin995	A09.48431123_G:T|B:A_2:2
A09	3.135	bin996	A09.42609287_C:T|A:B_2:2
A09	3.42	bin997	Gh27_A:B|A:B_2:2
A09	3.705	bin998	A09.43130138_A:G|A:B_2:2
A09	3.99	bin999	A09.19538778_G:A|A:B_2:2
A09	4.275	bin1000	scaffold2418_A09.34099_G:T|A:B_2:2
A09	4.56	bin1001	scaffold5184.5092_G:A|A:B_2:2
A09	5.13	bin1002	A09.16063965_G:A|A:B_2:2
A09	5.7	bin1003	A09.22740359_G:A|A:B_2:2
A09	10.349	bin1004	A09.54138767_G:T|B:A_2:2
A09	10.919	bin1005	A09.54705309_TA:T|B:A_2:2
A09	11.204	bin1006	A09.55017869_T:C|B:A_2:2
A09	11.489	bin1007	A09.54780999_T:C|B:A_2:2
A09	11.774	bin1008	A09.54795997_T:C|B:A_2:2
A09	12.059	bin1009	A09.54978853_C:T|B:A_2:2
A09	12.629	bin1010	SWU15194_A:B|A:B_2:2
A09	14.384	bin1011	A09.57700780_T:A|B:A_2:2
A09	15.249	bin1012	A09.57028577_G:T|A:B_2:2
A09	15.819	bin1013	A09.57819786_G:A|B:A_2:2
A09	16.104	bin1014	A09.60501842_AG:A|B:A_2:2
A09	18.787	bin1015	A09.59893670_G:A|A:B_2:2
A09	19.072	bin1016	A09.61291650_G:C|B:A_2:2
A09	19.357	bin1017	A09.61281148_A:G|B:A_2:2
A09	20.812	bin1018	A09.61490404_C:T|B:A_2:2
A09	21.382	bin1019	A09.62400502_T:TTACTCC|A:B_2:2
A09	21.952	bin1020	A09.62467818_CA:C|A:B_2:2
A09	22.522	bin1021	A09.62818894_C:T|A:B_2:2
A09	22.807	bin1022	A09.62953147_G:GA|A:B_2:2
A09	23.673	bin1023	A09.62971078_C:CAT|A:B_2:2
A09	28.664	bin1024	scaffold2300_A09.16677_A:G|B:A_2:2
A09	29.529	bin1025	scaffold2301_A09.68244_TTCCCA:T|B:A_2:2
A09	30.099	bin1026	scaffold2299_A09.95215_G:A|B:A_2:2
A09	30.384	bin1027	scaffold2299_A09.57058_A:G|B:A_2:2
A09	30.669	bin1028	A09.68905370_G:T|B:A_2:2
A09	30.954	bin1029	A09.68936032_C:A|B:A_2:2
A09	31.239	bin1030	scaffold2299_A09.46224_C:CA|B:A_2:2
A09	33.611	bin1031	A09.69340560_C:T|A:B_2:2
A09	33.896	bin1032	A09.69542853_A:AT|A:B_2:2
A09	34.181	bin1033	BNL4028_A:B|A:B_2:2
A10	0	bin1034	A10.4342356_T:A|B:A_2:2
A10	3.325	bin1035	A10.4968567_G:A|B:A_2:2
A10	3.61	bin1036	scaffold2451_A10.48204_A:G|B:A_2:2
A10	3.895	bin1037	A10.5344774_C:A|B:A_2:2
A10	4.76	bin1038	A10.5489355_A:G|B:A_2:2
A10	5.045	bin1039	A10.5518923_C:G|B:A_2:2
A10	5.33	bin1040	scaffold2454_A10.76415_G:GA|B:A_2:2
A10	5.615	bin1041	scaffold2454_A10.88341_G:T|B:A_2:2
A10	5.9	bin1042	scaffold2454_A10.50717_T:C|B:A_2:2
A10	7.961	bin1043	scaffold2456_A10.18055_C:A|B:A_2:2
A10	8.246	bin1044	A10.5738579_C:A|B:A_2:2
A10	8.531	bin1045	A10.5776594_A:G|B:A_2:2
A10	8.816	bin1046	A10.5755122_T:C|B:A_2:2
A10	9.386	bin1047	A10.5710475_T:C|B:A_2:2
A10	13.365	bin1048	A10.9351746_T:C|B:A_2:2
A10	14.23	bin1049	A10.11043755_T:A|B:A_2:2
A10	14.515	bin1050	A10.11747890_T:A|B:A_2:2
A10	14.8	bin1051	A10.10471998_G:A|B:A_2:2
A10	16.26	bin1052	HAU0635_A:B|A:B_2:2
A10	17.42	bin1053	scaffold2464_A10.89548_C:T|B:A_2:2
A10	20.133	bin1054	A10.14696344_T:TTTTCTTTTA|A:B_2:2
A10	20.418	bin1055	A10.15046291_G:A|A:B_2:2
A10	20.988	bin1056	A10.13719422_A:G|A:B_2:2
A10	22.148	bin1057	A10.14338049_A:T|A:B_2:2
A10	23.013	bin1058	A10.20743965_G:A|A:B_2:2
A10	23.298	bin1059	A10.20717130_G:A|A:B_2:2
A10	24.754	bin1060	A10.20727764_C:T|A:B_2:2
A10	26.815	bin1061	scaffold2635_A10.798663_TG:T|A:B_2:2
A10	27.1	bin1062	A10.22963851_T:A|B:A_2:2
A10	27.385	bin1063	scaffold2473_A10.674160_C:T|A:B_2:2
A10	27.67	bin1064	A10.52188213_G:T|A:B_2:2
A10	28.24	bin1065	A10.55933617_C:A|B:A_2:2
A10	28.81	bin1066	A10.53760134_G:A|A:B_2:2
A10	30.871	bin1067	A10.58827418_T:C|A:B_2:2
A10	31.156	bin1068	A10.59302032_G:C|A:B_2:2
A10	31.441	bin1069	A10.59244641_C:T|A:B_2:2
A10	31.726	bin1070	A10.59289646_A:G|A:B_2:2
A10	32.011	bin1071	A10.61494460_G:A|A:B_2:2
A10	32.296	bin1072	A10.60081999_G:A|A:B_2:2
A10	32.581	bin1073	A10.61717856_T:TACGTGGACATAATTC|A:B_2:2
A10	33.151	bin1074	A10.62603784_C:A|B:A_2:2
A10	33.721	bin1075	A10.62426459_A:G|B:A_2:2
A10	34.881	bin1076	SWU20260_A:B|A:B_2:2
A10	35.746	bin1077	ICR07050_A:B|A:B_2:2
A10	36.031	bin1078	Gh144_A:B|A:B_2:2
A10	36.316	bin1079	Gh320_A:B|A:B_2:2
A10	39.963	bin1080	A10.65701658_A:G|B:A_2:2
A10	40.533	bin1081	A10.65873063_A:G|B:A_2:2
A10	41.398	bin1082	A10.66845658_A:G|B:A_2:2
A10	41.968	bin1083	A10.66726339_C:A|B:A_2:2
A10	42.253	bin1084	A10.66689363_T:C|B:A_2:2
A10	42.823	bin1085	A10.66339552_G:A|B:A_2:2
A10	43.688	bin1086	A10.67058431_G:A|B:A_2:2
A10	44.553	bin1087	scaffold2688_A10.76029_A:G|B:A_2:2
A10	44.838	bin1088	A10.69861014_A:G|B:A_2:2
A10	45.123	bin1089	scaffold2687_A10.65338_C:A|B:A_2:2
A10	45.408	bin1090	A10.67360386_C:G|B:A_2:2
A10	45.693	bin1091	A10.69286078_A:G|B:A_2:2
A10	45.978	bin1092	ICR00093_A:B|A:B_2:2
A10	46.843	bin1093	A10.70096765_T:C|B:A_2:2
A10	48.004	bin1094	CGR5873_A:B|A:B_2:2
A10	48.289	bin1095	A10.70631590_A:G|B:A_2:2
A10	48.574	bin1096	scaffold2686_A10.30344_A:G|B:A_2:2
A10	49.144	bin1097	A10.70384131_C:A|B:A_2:2
A10	49.429	bin1098	A10.71286343_C:CGCCCGTGTCCATG|B:A_2:2
A10	51.184	bin1099	A10.71003208_C:T|B:A_2:2
A10	51.469	bin1100	A10.70970210_C:T|B:A_2:2
A10	53.225	bin1101	D12.27968626_G:A|B:A_2:2
A10	54.685	bin1102	A10.80459502_A:G|A:B_2:2
A10	56.446	bin1103	A10.79347399_A:G|A:B_2:2
A10	56.731	bin1104	A10.81103907_C:G|A:B_2:2
A10	57.596	bin1105	A10.82226545_G:GTT|A:B_2:2
A10	58.461	bin1106	A10.81792646_C:T|A:B_2:2
A10	59.036	bin1107	A10.84255224_T:A|A:B_2:2
A10	59.321	bin1108	A10.82771552_A:T|A:B_2:2
A10	59.891	bin1109	A10.82366910_A:C|A:B_2:2
A10	60.176	bin1110	A10.84978055_A:T|A:B_2:2
A10	60.461	bin1111	A10.84789771_G:T|A:B_2:2
A10	60.746	bin1112	A10.85127668_A:G|A:B_2:2
A10	61.031	bin1113	A10.85159241_C:T|A:B_2:2
A10	61.601	bin1114	A10.85843616_A:G|B:A_2:2
A10	61.886	bin1115	NAU3404_A:B|A:B_2:2
A10	62.456	bin1116	SWU20501b_A:B|A:B_2:2
A10	62.741	bin1117	A10.86024835_C:T|B:A_2:2
A10	63.026	bin1118	SWU20511_A:B|A:B_2:2
A10	64.482	bin1119	A10.87315079_A:ATTCTTC|B:A_2:2
A10	65.642	bin1120	A10.87671441_A:G|A:B_2:2
A10	65.927	bin1121	A10.87624423_G:A|A:B_2:2
A10	66.212	bin1122	A10.87870001_C:T|A:B_2:2
A10	67.667	bin1123	A10.87193732_A:G|A:B_2:2
A10	68.238	bin1124	A10.87172394_C:G|A:B_2:2
A10	68.523	bin1125	A10.90740469_T:C|A:B_2:2
A10	68.808	bin1126	scaffold2706_A10.27303_CT:C|A:B_2:2
A10	69.093	bin1127	scaffold2708_A10.43957_C:T|A:B_2:2
A10	69.378	bin1128	A10.90182938_G:C|A:B_2:2
A10	69.663	bin1129	A10.91270102_G:GT|B:A_2:2
A10	69.948	bin1130	A10.90222842_C:T|A:B_2:2
A10	70.233	bin1131	A10.91247048_G:T|B:A_2:2
A10	70.518	bin1132	BNL2960_A:B|A:B_2:2
A10	75.883	bin1133	scaffold2709_A10.12308_CAA:C|A:B_2:2
A10	76.168	bin1134	A10.92149817_G:A|B:A_2:2
A10	76.453	bin1135	A10.91999216_C:T|A:B_2:2
A10	80.764	bin1136	scaffold2712_A10.43165_GA:G|A:B_2:2
A10	81.049	bin1137	A10.93309575_C:T|A:B_2:2
A10	82.804	bin1138	scaffold2712_A10.85966_T:G|A:B_2:2
A10	83.089	bin1139	A10.94402739_A:AG|A:B_2:2
A10	83.374	bin1140	NAU2139_A:B|A:B_2:2
A11	0	bin1141	scaffold2723_A11.93872_AT:A|B:A_2:2
A11	0.285	bin1142	A11.470671_G:T|B:A_2:2
A11	0.57	bin1143	scaffold2723_A11.70610_C:G|B:A_2:2
A11	0.855	bin1144	scaffold2723_A11.14431_G:GA|B:A_2:2
A11	1.72	bin1145	scaffold2723_A11.44616_A:G|B:A_2:2
A11	2.005	bin1146	scaffold2724_A11.67327_T:C|B:A_2:2
A11	2.29	bin1147	A11.1152837_A:AT|B:A_2:2
A11	2.575	bin1148	A11.1088157_A:G|B:A_2:2
A11	2.86	bin1149	A11.1273751_T:TA|B:A_2:2
A11	3.145	bin1150	A11.1259663_GT:G|B:A_2:2
A11	3.43	bin1151	A11.1248097_C:T|B:A_2:2
A11	3.715	bin1152	A11.1389818_T:G|B:A_2:2
A11	4.285	bin1153	A11.1340496_A:T|B:A_2:2
A11	4.57	bin1154	A11.1288948_A:C|B:A_2:2
A11	9.562	bin1155	A11.2443408_C:G|B:A_2:2
A11	9.847	bin1156	scaffold2725_A11.30566_C:T|B:A_2:2
A11	10.132	bin1157	scaffold2725_A11.41987_T:C|B:A_2:2
A11	11.292	bin1158	scaffold2727_A11.4294_C:A|B:A_2:2
A11	11.577	bin1159	scaffold2727_A11.71959_A:G|B:A_2:2
A11	11.862	bin1160	CGR5421_A:B|A:B_2:2
A11	13.317	bin1161	A11.2650851_C:G|A:B_2:2
A11	15.073	bin1162	scaffold2729_A11.8399_G:T|B:A_2:2
A11	15.358	bin1163	A11.3693900_A:AT|A:B_2:2
A11	15.643	bin1164	A11.3512617_C:T|A:B_2:2
A11	15.928	bin1165	ICR08245_A:B|A:B_2:2
A11	17.088	bin1166	A11.3534960_T:A|A:B_2:2
A11	17.953	bin1167	A11.3790536_C:CAT|A:B_2:2
A11	18.238	bin1168	A11.4370412_G:C|A:B_2:2
A11	18.523	bin1169	A11.4144236_C:A|A:B_2:2
A11	18.808	bin1170	A11.3805119_TA:T|B:A_2:2
A11	24.498	bin1171	A11.5160102_A:G|A:B_2:2
A11	24.783	bin1172	A11.5007680_C:T|A:B_2:2
A11	25.648	bin1173	A11.4870256_A:C|B:A_2:2
A11	25.933	bin1174	A11.5508752_C:T|A:B_2:2
A11	26.503	bin1175	A11.5348379_C:T|A:B_2:2
A11	26.788	bin1176	scaffold2735_A11.82874_CTT:C|A:B_2:2
A11	27.073	bin1177	scaffold2735_A11.34775_A:AAATTTTG|A:B_2:2
A11	27.643	bin1178	scaffold2735_A11.157280_A:G|A:B_2:2
A11	27.928	bin1179	A11.6078197_CAATTTCAGGAG:C|A:B_2:2
A11	28.213	bin1180	A11.6005191_G:A|A:B_2:2
A11	28.783	bin1181	A11.6749250_A:C|A:B_2:2
A11	29.068	bin1182	A11.6491338_G:A|A:B_2:2
A11	29.353	bin1183	A11.6504650_C:G|A:B_2:2
A11	29.923	bin1184	A11.6433306_C:T|A:B_2:2
A11	30.208	bin1185	CGR6525_A:B|A:B_2:2
A11	30.493	bin1186	ICR01787_A:B|A:B_2:2
A11	32.554	bin1187	A11.7097435_T:A|A:B_2:2
A11	34.615	bin1188	A11.7033661_A:G|A:B_2:2
A11	34.9	bin1189	A11.7151284_TGGGCTATGGGATTTAG:T|A:B_2:2
A11	37.272	bin1190	NAU3695_A:B|A:B_2:2
A11	38.727	bin1191	A11.7624589_G:C|B:A_2:2
A11	39.888	bin1192	A11.8064321_A:G|B:A_2:2
A11	41.949	bin1193	A11.9117711_T:C|B:A_2:2
A11	42.234	bin1194	A11.8828696_T:A|B:A_2:2
A11	43.099	bin1195	A11.8494546_T:C|B:A_2:2
A11	43.384	bin1196	scaffold2740_A11.16643_G:C|B:A_2:2
A11	43.669	bin1197	A11.8815745_G:C|B:A_2:2
A11	43.954	bin1198	A11.9556845_A:T|B:A_2:2
A11	44.239	bin1199	A11.8974351_C:G|B:A_2:2
A11	45.104	bin1200	A11.8984972_A:T|B:A_2:2
A11	45.674	bin1201	DPL0050b_A:B|A:B_2:2
A11	45.959	bin1202	A11.11430347_A:T|B:A_2:2
A11	46.824	bin1203	A11.12665338_G:A|B:A_2:2
A11	47.109	bin1204	A11.12383693_G:A|A:B_2:2
A11	47.394	bin1205	CAU0003_A:B|A:B_2:2
A11	47.679	bin1206	A11.12184872_A:G|B:A_2:2
A11	48.839	bin1207	A11.12921885_T:C|B:A_2:2
A11	49.124	bin1208	A11.14257142_T:C|B:A_2:2
A11	49.409	bin1209	A11.13722875_C:T|B:A_2:2
A11	50.274	bin1210	A11.13518633_G:GAGA|B:A_2:2
A11	50.845	bin1211	A11.14672421_C:T|B:A_2:2
A11	51.13	bin1212	CGR6580_A:B|A:B_2:2
A11	51.415	bin1213	A11.14835591_A:G|B:A_2:2
A11	53.476	bin1214	A11.14586241_C:A|B:A_2:2
A11	54.636	bin1215	A11.14490187_C:G|B:A_2:2
A11	56.697	bin1216	A11.17690697_A:T|B:A_2:2
A11	58.758	bin1217	A11.18101696_T:C|B:A_2:2
A11	60.819	bin1218	SWU15972_A:B|A:B_2:2
A11	61.104	bin1219	A11.17825440_G:T|B:A_2:2
A11	62.265	bin1220	A11.18135576_TA:T|B:A_2:2
A11	62.55	bin1221	A11.18079405_C:T|B:A_2:2
A11	62.835	bin1222	A11.18714293_TTA:T|B:A_2:2
A11	63.405	bin1223	scaffold2751_A11.21697_G:A|B:A_2:2
A11	64.27	bin1224	A11.18696504_T:C|B:A_2:2
A11	64.555	bin1225	A11.18950785_C:CA|B:A_2:2
A11	64.84	bin1226	A11.19521134_A:T|B:A_2:2
A11	65.125	bin1227	A11.18896281_G:A|B:A_2:2
A11	65.99	bin1228	A11.19062107_G:A|B:A_2:2
A11	66.855	bin1229	A11.19188591_G:T|B:A_2:2
A11	67.72	bin1230	A11.19049312_G:A|B:A_2:2
A11	68.005	bin1231	A11.22406270_C:T|B:A_2:2
A11	68.29	bin1232	A11.22327972_C:T|B:A_2:2
A11	69.745	bin1233	A11.22198720_G:T|B:A_2:2
A11	70.61	bin1234	A11.22456761_C:T|B:A_2:2
A11	70.895	bin1235	A11.22039475_A:G|B:A_2:2
A11	71.761	bin1236	A11.22217251_A:G|B:A_2:2
A11	72.046	bin1237	scaffold2755_A11.46717_C:T|A:B_2:2
A11	72.616	bin1238	A11.22516685_C:T|B:A_2:2
A11	73.186	bin1239	A11.22492415_G:A|B:A_2:2
A11	73.756	bin1240	A11.24138704_C:T|A:B_2:2
A11	77.081	bin1241	A11.39459222_C:T|B:A_2:2
A11	77.366	bin1242	A11.36124662_T:C|B:A_2:2
A11	77.651	bin1243	A11.31658101_G:A|B:A_2:2
A11	77.936	bin1244	A11.29912771_A:G|B:A_2:2
A11	79.997	bin1245	scaffold2851_A11.928605_G:A|A:B_2:2
A11	80.862	bin1246	scaffold4899.35824_T:C|A:B_2:2
A11	81.147	bin1247	scaffold2993_A11.1039489_T:A|A:B_2:2
A11	81.432	bin1248	scaffold2997_A11.224759_C:T|A:B_2:2
A11	81.717	bin1249	scaffold2993_A11.588230_T:C|A:B_2:2
A11	82.002	bin1250	scaffold2898_A11.181691_C:G|A:B_2:2
A11	82.287	bin1251	scaffold2993_A11.952391_GT:G|A:B_2:2
A11	82.572	bin1252	A12.24264998_C:T|A:B_2:2
A11	82.857	bin1253	A11.61065986_A:G|A:B_2:2
A11	83.142	bin1254	scaffold5101.2214_A:G|A:B_2:2
A11	83.427	bin1255	A11.62438516_C:G|A:B_2:2
A11	83.712	bin1256	scaffold2941_A11.30255_G:GA|A:B_2:2
A11	83.997	bin1257	A11.63072151_G:A|A:B_2:2
A11	84.282	bin1258	scaffold5170.10942_T:C|A:B_2:2
A11	84.567	bin1259	scaffold5292.18192_G:A|A:B_2:2
A11	84.852	bin1260	scaffold3458_A13.43080_C:G|A:B_2:2
A11	85.137	bin1261	A11.57366679_A:G|A:B_2:2
A11	85.422	bin1262	A11.55486701_C:T|A:B_2:2
A11	85.707	bin1263	A11.56202842_G:A|A:B_2:2
A11	86.277	bin1264	scaffold870_A04.310853_G:T|B:A_2:2
A11	86.562	bin1265	scaffold4985.27099_T:G|A:B_2:2
A11	86.847	bin1266	scaffold2913_A11.3893_C:T|A:B_2:2
A11	87.132	bin1267	scaffold2933_A11.14569_G:A|A:B_2:2
A11	89.504	bin1268	ICR10344_A:B|A:B_2:2
A11	89.789	bin1269	TMB0628_A:B|A:B_2:2
A12	0	bin1270	A12.3160778_T:C|A:B_2:2
A12	0.285	bin1271	A12.3280102_TTTC:T|B:A_2:2
A12	0.57	bin1272	A12.3313454_T:C|B:A_2:2
A12	0.855	bin1273	A12.3291748_A:G|B:A_2:2
A12	1.72	bin1274	A12.3499086_C:T|A:B_2:2
A12	2.005	bin1275	A12.3435759_C:T|A:B_2:2
A12	2.575	bin1276	A12.3605447_A:G|A:B_2:2
A12	2.86	bin1277	A12.3576263_T:C|A:B_2:2
A12	3.145	bin1278	A12.3616957_G:T|A:B_2:2
A12	3.43	bin1279	A12.3717647_C:G|B:A_2:2
A12	4.295	bin1280	A12.4143068_A:G|B:A_2:2
A12	4.865	bin1281	A12.4583472_T:C|B:A_2:2
A12	5.435	bin1282	A12.4117065_T:C|B:A_2:2
A12	6.3	bin1283	A12.4045541_T:C|B:A_2:2
A12	6.87	bin1284	A12.4557889_G:A|A:B_2:2
A12	7.155	bin1285	A12.4511348_A:AT|B:A_2:2
A12	7.44	bin1286	A12.4617699_T:G|B:A_2:2
A12	8.01	bin1287	A12.4832954_C:G|A:B_2:2
A12	8.295	bin1288	A12.6199999_T:C|A:B_2:2
A12	8.58	bin1289	A12.6525254_T:C|A:B_2:2
A12	8.865	bin1290	A12.6679428_T:C|A:B_2:2
A12	9.15	bin1291	A12.6643674_C:T|A:B_2:2
A12	9.435	bin1292	A12.6325327_C:T|A:B_2:2
A12	9.72	bin1293	A12.5943526_G:C|B:A_2:2
A12	10.005	bin1294	BNL3261_A:B|A:B_2:2
A12	10.575	bin1295	A12.6597946_T:C|A:B_2:2
A12	10.86	bin1296	A12.6785091_G:C|A:B_2:2
A12	11.145	bin1297	A12.6880256_T:C|A:B_2:2
A12	11.43	bin1298	A12.6856807_A:G|A:B_2:2
A12	12	bin1299	A12.7089876_A:G|A:B_2:2
A12	12.285	bin1300	A12.6969531_A:C|A:B_2:2
A12	12.57	bin1301	C2_0115_A:B|A:B_2:2
A12	13.436	bin1302	A12.7534706_C:T|A:B_2:2
A12	13.721	bin1303	A12.7421902_A:G|A:B_2:2
A12	14.881	bin1304	A12.7408588_A:T|A:B_2:2
A12	16.336	bin1305	A12.7544817_C:T|A:B_2:2
A12	17.496	bin1306	A12.33791740_G:C|A:B_2:2
A12	19.558	bin1307	ICR03107_A:B|A:B_2:2
A12	20.718	bin1308	scaffold3282_A12.2483_C:T|B:A_2:2
A12	21.003	bin1309	A12.31429893_G:A|B:A_2:2
A12	21.288	bin1310	A12.15926496_C:T|B:A_2:2
A12	21.573	bin1311	A08.63877295_C:T|B:A_2:2
A12	21.858	bin1312	scaffold3104_A12.26826_G:A|B:A_2:2
A12	22.143	bin1313	A12.37617969_G:A|A:B_2:2
A12	22.713	bin1314	scaffold3101_A12.173024_C:T|A:B_2:2
A12	23.283	bin1315	scaffold3226_A12.187505_G:A|B:A_2:2
A12	23.568	bin1316	scaffold3271_A12.5353_C:T|B:A_2:2
A12	23.853	bin1317	scaffold3237_A12.26494_A:G|A:B_2:2
A12	24.138	bin1318	A12.35815168_C:T|A:B_2:2
A12	24.423	bin1319	A12.38973761_G:A|A:B_2:2
A12	24.713	bin1320	scaffold3325_A12.273477_T:C|B:A_2:2
A12	24.998	bin1321	A12.43367456_A:T|A:B_2:2
A12	25.283	bin1322	A12.35279350_C:T|B:A_2:2
A12	25.568	bin1323	scaffold3229_A12.419073_C:T|B:A_2:2
A12	25.853	bin1324	A12.33711898_TG:T|A:B_2:2
A12	26.138	bin1325	A12.33671564_G:A|A:B_2:2
A12	26.423	bin1326	scaffold3138_A12.7179_C:T|B:A_2:2
A12	26.708	bin1327	scaffold3269_A12.205559_C:T|B:A_2:2
A12	26.993	bin1328	A12.59351072_G:A|B:A_2:2
A12	27.278	bin1329	scaffold3366_A12.18978_A:AT|B:A_2:2
A12	28.438	bin1330	A12.59601133_C:T|B:A_2:2
A12	29.303	bin1331	A12.59643820_G:A|B:A_2:2
A12	29.588	bin1332	A12.59980695_C:A|B:A_2:2
A12	31.044	bin1333	A12.59914308_T:C|B:A_2:2
A12	31.614	bin1334	A12.59789265_G:A|B:A_2:2
A12	33.069	bin1335	A12.59614659_A:G|B:A_2:2
A12	33.354	bin1336	A12.61120356_T:C|B:A_2:2
A12	37	bin1337	A12.62592625_A:G|B:A_2:2
A12	39.372	bin1338	A12.64986653_AT:A|B:A_2:2
A12	40.828	bin1339	A12.64568917_A:G|B:A_2:2
A12	42.283	bin1340	A12.64683050_T:A|B:A_2:2
A12	43.148	bin1341	A12.64487334_G:GA|B:A_2:2
A12	43.433	bin1342	A12.64410076_C:T|B:A_2:2
A12	44.298	bin1343	A12.65712601_C:A|A:B_2:2
A12	44.583	bin1344	A12.64872148_G:T|B:A_2:2
A12	45.153	bin1345	A12.65813229_A:G|A:B_2:2
A12	45.438	bin1346	A12.65786211_G:A|B:A_2:2
A12	45.723	bin1347	A12.66148623_C:T|A:B_2:2
A12	46.293	bin1348	A12.64975579_AT:A|B:A_2:2
A12	49.94	bin1349	A12.66603954_T:C|B:A_2:2
A12	50.225	bin1350	A12.66615558_A:G|B:A_2:2
A12	50.51	bin1351	Gh631_A:B|A:B_2:2
A12	51.08	bin1352	A12.67664317_CTAATGGAAGG:C|A:B_2:2
A12	51.945	bin1353	A12.67368838_G:A|A:B_2:2
A12	53.105	bin1354	A12.67786770_T:A|B:A_2:2
A12	53.675	bin1355	DPL0732_A:B|A:B_2:2
A12	53.96	bin1356	A12.67900306_T:A|B:A_2:2
A12	54.245	bin1357	A12.68469022_C:T|B:A_2:2
A12	55.405	bin1358	A12.71520650_C:T|A:B_2:2
A12	55.98	bin1359	A12.69871519_C:T|A:B_2:2
A12	56.265	bin1360	A12.68090292_T:A|B:A_2:2
A12	56.55	bin1361	DPL0303_A:B|A:B_2:2
A12	56.835	bin1362	A12.69662167_C:G|B:A_2:2
A12	57.7	bin1363	A12.71056860_C:A|A:B_2:2
A12	59.156	bin1364	A12.70794078_G:A|A:B_2:2
A12	59.441	bin1365	NAU943_A:B|A:B_2:2
A12	60.011	bin1366	A12.72573144_G:A|B:A_2:2
A12	60.581	bin1367	A12.72958441_C:T|A:B_2:2
A12	60.866	bin1368	A12.73350834_TA:T|B:A_2:2
A12	61.731	bin1369	A12.73582040_G:A|B:A_2:2
A12	62.016	bin1370	scaffold3384_A12.24246_C:T|B:A_2:2
A12	62.301	bin1371	scaffold3385_A12.79405_CA:C|B:A_2:2
A12	64.057	bin1372	CER0098_A:B|A:B_2:2
A12	64.627	bin1373	A12.76359169_AT:A|A:B_2:2
A13	0	bin1374	A13.3915376_G:A|B:A_2:2
A13	2.061	bin1375	A13.4570073_A:G|A:B_2:2
A13	2.631	bin1376	A13.4415499_G:A|A:B_2:2
A13	3.496	bin1377	DPL0894_A:B|A:B_2:2
A13	4.066	bin1378	A13.4649619_AGGAAGAGTT:A|A:B_2:2
A13	6.438	bin1379	A13.4757249_G:A|A:B_2:2
A13	6.723	bin1380	A13.5028142_C:G|A:B_2:2
A13	7.008	bin1381	A13.4992716_T:C|A:B_2:2
A13	7.293	bin1382	A13.5109431_C:G|A:B_2:2
A13	7.578	bin1383	scaffold3416_A13.62865_A:G|A:B_2:2
A13	8.443	bin1384	A13.5227149_AT:A|A:B_2:2
A13	8.728	bin1385	scaffold3416_A13.40840_A:T|A:B_2:2
A13	9.013	bin1386	A07.44199918_G:A|B:A_2:2
A13	9.298	bin1387	A13.5455698_A:T|B:A_2:2
A13	9.583	bin1388	A13.5474361_T:TG|B:A_2:2
A13	10.153	bin1389	scaffold3416_A13.25040_A:T|A:B_2:2
A13	13.8	bin1390	BNL1495_A:B|A:B_2:2
A13	14.085	bin1391	A13.5664982_G:A|A:B_2:2
A13	14.95	bin1392	A13.5831243_T:C|A:B_2:2
A13	15.815	bin1393	A13.11077728_A:G|A:B_2:2
A13	16.385	bin1394	Gh157_A:B|A:B_2:2
A13	16.67	bin1395	A13.7360499_C:T|A:B_2:2
A13	16.96	bin1396	A13.11099806_T:C|A:B_2:2
A13	17.825	bin1397	A13.12324280_C:T|B:A_2:2
A13	18.4	bin1398	A13.12902737_C:T|B:A_2:2
A13	18.975	bin1399	A13.12860245_G:A|B:A_2:2
A13	19.26	bin1400	NAU2893_A:B|A:B_2:2
A13	19.835	bin1401	A13.13535201_G:C|B:A_2:2
A13	20.7	bin1402	A13.13749405_T:C|B:A_2:2
A13	20.985	bin1403	A13.13723812_T:C|B:A_2:2
A13	21.565	bin1404	A13.14123824_G:GA|B:A_2:2
A13	21.85	bin1405	A13.14311820_AAAT:A|B:A_2:2
A13	22.135	bin1406	A13.14426653_C:T|B:A_2:2
A13	22.42	bin1407	A13.15838033_G:A|B:A_2:2
A13	22.705	bin1408	A13.19144313_T:C|B:A_2:2
A13	22.99	bin1409	A13.14514509_T:C|B:A_2:2
A13	23.275	bin1410	A13.17435175_A:G|B:A_2:2
A13	23.56	bin1411	A13.18265531_G:A|B:A_2:2
A13	23.845	bin1412	A13.20511372_A:T|B:A_2:2
A13	24.13	bin1413	A13.21448138_T:C|B:A_2:2
A13	24.415	bin1414	scaffold3551_A13.187815_T:C|B:A_2:2
A13	25.28	bin1415	scaffold3494_A13.177148_G:A|B:A_2:2
A13	26.145	bin1416	A13.21256576_C:T|B:A_2:2
A13	26.43	bin1417	A13.14967466_T:G|B:A_2:2
A13	26.715	bin1418	scaffold3500_A13.397771_TTA:T|B:A_2:2
A13	27	bin1419	DPL0572_A:B|A:B_2:2
A13	28.166	bin1420	scaffold3556_A13.558099_G:T|B:A_2:2
A13	28.451	bin1421	A13.37642375_A:G|B:A_2:2
A13	28.736	bin1422	A13.31124693_G:A|B:A_2:2
A13	29.021	bin1423	A13.36229243_T:C|B:A_2:2
A13	29.306	bin1424	A13.37453938_CT:C|B:A_2:2
A13	29.591	bin1425	A13.31250795_T:C|B:A_2:2
A13	29.876	bin1426	A13.37545836_T:C|B:A_2:2
A13	30.161	bin1427	A13.35175017_A:C|B:A_2:2
A13	30.446	bin1428	scaffold3619_A13.64_T:C|B:A_2:2
A13	30.731	bin1429	A13.35648292_C:A|B:A_2:2
A13	31.016	bin1430	scaffold3586_A13.1078265_T:A|B:A_2:2
A13	31.301	bin1431	ICR02849_A:B|A:B_2:2
A13	31.586	bin1432	A13.30056928_C:T|B:A_2:2
A13	31.871	bin1433	scaffold3623_A13.99747_T:C|B:A_2:2
A13	32.156	bin1434	A13.37397722_A:G|B:A_2:2
A13	33.316	bin1435	A13.38327617_T:G|B:A_2:2
A13	33.601	bin1436	A13.40657828_A:T|B:A_2:2
A13	33.886	bin1437	A13.40634549_T:A|B:A_2:2
A13	34.171	bin1438	A13.40682673_C:T|B:A_2:2
A13	35.331	bin1439	A13.41416912_A:G|A:B_2:2
A13	35.616	bin1440	A13.40644680_G:A|B:A_2:2
A13	35.901	bin1441	A13.40693430_G:A|B:A_2:2
A13	36.186	bin1442	scaffold3665_A13.12024_G:A|A:B_2:2
A13	36.471	bin1443	A13.42649256_T:C|A:B_2:2
A13	36.756	bin1444	A13.43181662_T:C|A:B_2:2
A13	37.041	bin1445	PGML0014_A:B|A:B_2:2
A13	37.326	bin1446	A13.47348414_C:A|B:A_2:2
A13	37.896	bin1447	A13.48258881_G:A|B:A_2:2
A13	38.466	bin1448	DPL0535_A:B|A:B_2:2
A13	39.036	bin1449	A13.59223656_T:G|B:A_2:2
A13	39.321	bin1450	A13.55343487_G:A|A:B_2:2
A13	39.606	bin1451	A13.59234438_C:G|B:A_2:2
A13	40.176	bin1452	A13.59188795_C:A|B:A_2:2
A13	40.461	bin1453	A13.58792746_G:A|B:A_2:2
A13	40.746	bin1454	A13.59272059_G:A|B:A_2:2
A13	41.316	bin1455	A13.59310228_T:C|B:A_2:2
A13	42.181	bin1456	A13.59881275_G:T|B:A_2:2
A13	42.466	bin1457	A13.60003419_C:G|B:A_2:2
A13	42.751	bin1458	A13.60095867_G:A|B:A_2:2
A13	43.036	bin1459	DPL0308_A:B|A:B_2:2
A13	43.321	bin1460	A13.60142668_A:G|B:A_2:2
A13	43.891	bin1461	CGR5331_A:B|A:B_2:2
A13	44.756	bin1462	A13.60191744_G:A|B:A_2:2
A13	45.041	bin1463	SWU13032_A:B|A:B_2:2
A13	45.326	bin1464	A13.60275697_T:C|B:A_2:2
A13	45.611	bin1465	A13.60306037_T:C|B:A_2:2
A13	46.181	bin1466	A13.60340820_C:A|B:A_2:2
A13	46.466	bin1467	A13.60583083_T:C|B:A_2:2
A13	46.751	bin1468	A13.61116367_C:T|B:A_2:2
A13	47.036	bin1469	A13.61275848_CA:C|B:A_2:2
A13	47.902	bin1470	A13.61339616_A:G|B:A_2:2
A13	48.767	bin1471	A13.61591784_C:A|B:A_2:2
A13	49.052	bin1472	scaffold3688_A13.4441_G:C|B:A_2:2
A13	49.337	bin1473	A13.60524251_T:C|B:A_2:2
A13	49.907	bin1474	A13.60866677_C:T|B:A_2:2
A13	50.192	bin1475	A13.61316358_A:G|B:A_2:2
A13	50.477	bin1476	scaffold3688_A13.16231_G:T|B:A_2:2
A13	54.123	bin1477	A13.60905143_T:C|B:A_2:2
A13	54.408	bin1478	A13.68674397_GA:G|A:B_2:2
D01	0	bin1479	D01.243690_T:C|B:A_2:2
D01	0.285	bin1480	D01.447187_T:C|B:A_2:2
D01	1.74	bin1481	SWU10912_A:B|A:B_2:2
D01	2.606	bin1482	D01.1184390_C:G|A:B_2:2
D01	3.176	bin1483	D01.1112666_T:C|B:A_2:2
D01	3.461	bin1484	D01.1098367_A:T|B:A_2:2
D01	4.326	bin1485	SWU10930_A:B|A:B_2:2
D01	4.611	bin1486	D01.1258978_T:C|A:B_2:2
D01	4.896	bin1487	D01.1173901_G:A|A:B_2:2
D01	5.181	bin1488	D01.1158239_T:C|B:A_2:2
D01	6.936	bin1489	D01.1559352_A:G|B:A_2:2
D01	7.506	bin1490	D01.1590555_T:G|B:A_2:2
D01	8.667	bin1491	D01.1764410_AT:A|B:A_2:2
D01	8.952	bin1492	D01.1702804_A:AG|B:A_2:2
D01	9.522	bin1493	D01.1814308_TA:T|B:A_2:2
D01	9.807	bin1494	scaffold3708_D01.33719_G:A|B:A_2:2
D01	10.377	bin1495	D01.1948622_C:T|B:A_2:2
D01	10.662	bin1496	scaffold3708_D01.63220_A:C|B:A_2:2
D01	10.947	bin1497	scaffold3708_D01.52597_TA:T|B:A_2:2
D01	11.517	bin1498	scaffold3708_D01.94149_T:C|A:B_2:2
D01	12.677	bin1499	scaffold3708_D01.104303_A:C|A:B_2:2
D01	12.962	bin1500	scaffold3710_D01.92763_C:T|B:A_2:2
D01	13.247	bin1501	scaffold3710_D01.56883_T:C|B:A_2:2
D01	13.532	bin1502	scaffold3710_D01.69003_A:G|B:A_2:2
D01	13.817	bin1503	scaffold3710_D01.154830_C:T|B:A_2:2
D01	14.102	bin1504	D01.2127664_C:CT|A:B_2:2
D01	14.672	bin1505	D01.2145277_CAAT:C|A:B_2:2
D01	15.537	bin1506	D01.2242847_C:CG|A:B_2:2
D01	15.822	bin1507	D01.2214462_A:G|A:B_2:2
D01	16.687	bin1508	ICR03725_A:B|A:B_2:2
D01	17.552	bin1509	D01.3671358_ATATATATATAG:A|B:A_2:2
D01	18.122	bin1510	D01.3633188_T:C|B:A_2:2
D01	18.692	bin1511	D01.3623105_G:T|B:A_2:2
D01	18.977	bin1512	scaffold4820.54967_T:A|A:B_2:2
D01	20.733	bin1513	SWU10986_A:B|A:B_2:2
D01	21.018	bin1514	ICR03724_A:B|A:B_2:2
D01	21.883	bin1515	NAU3177_A:B|A:B_2:2
D01	22.453	bin1516	NAU4045_A:B|A:B_2:2
D01	24.209	bin1517	ICR03295_A:B|A:B_2:2
D01	31.362	bin1518	D01.12593194_A:G|A:B_2:2
D01	35.673	bin1519	D01.12524080_G:A|B:A_2:2
D01	35.958	bin1520	D01.12444471_A:G|A:B_2:2
D01	38.64	bin1521	D01.12427111_A:G|B:A_2:2
D01	40.396	bin1522	D01.12317986_C:T|A:B_2:2
D01	41.556	bin1523	SWU11191_A:B|A:B_2:2
D01	41.841	bin1524	NAU2218_A:B|A:B_2:2
D01	42.126	bin1525	D01.13683683_TA:T|A:B_2:2
D01	42.696	bin1526	BNL2827a_A:B|A:B_2:2
D01	46.343	bin1527	D01.16178195_C:T|A:B_2:2
D01	49.668	bin1528	D01.24117598_C:A|A:B_2:2
D01	50.238	bin1529	D01.24949453_G:A|A:B_2:2
D01	50.808	bin1530	SWU11309_A:B|A:B_2:2
D01	51.093	bin1531	D01.25196455_TA:T|A:B_2:2
D01	51.378	bin1532	D01.25112484_T:C|A:B_2:2
D01	51.948	bin1533	NAU6367_A:B|A:B_2:2
D01	52.518	bin1534	NAU3384_A:B|A:B_2:2
D01	52.803	bin1535	D01.27677430_C:T|A:B_2:2
D01	53.373	bin1536	D01.28477431_C:T|A:B_2:2
D01	53.658	bin1537	D01.30930121_C:T|A:B_2:2
D01	53.943	bin1538	D01.42035147_A:G|A:B_2:2
D01	54.808	bin1539	D01.47247388_C:T|A:B_2:2
D01	55.673	bin1540	D01.45210599_G:A|B:A_2:2
D01	60.321	bin1541	D01.54068176_G:A|A:B_2:2
D01	60.891	bin1542	DC40183_A:B|A:B_2:2
D01	61.176	bin1543	DC40175_A:B|A:B_2:2
D01	62.337	bin1544	SWU11630_A:B|A:B_2:2
D01	63.202	bin1545	NAU6309_A:B|A:B_2:2
D01	63.487	bin1546	D01.55117950_G:A|B:A_2:2
D01	63.772	bin1547	D01.54467109_CA:C|B:A_2:2
D01	64.637	bin1548	D01.54338956_G:C|A:B_2:2
D01	64.922	bin1549	D01.54232563_A:G|A:B_2:2
D01	66.082	bin1550	Gh327_A:B|A:B_2:2
D01	66.367	bin1551	D01.54139451_A:T|A:B_2:2
D01	68.428	bin1552	D01.54957850_C:A|A:B_2:2
D01	70.8	bin1553	D01.57304772_G:A|A:B_2:2
D01	71.96	bin1554	D01.57291698_A:T|B:A_2:2
D01	73.12	bin1555	D01.57385475_T:G|B:A_2:2
D01	73.405	bin1556	SWU11691_A:B|A:B_2:2
D01	77.384	bin1557	D01.58065360_TG:T|A:B_2:2
D01	77.954	bin1558	D01.57935196_A:C|A:B_2:2
D01	78.524	bin1559	D01.58271507_G:A|A:B_2:2
D01	79.389	bin1560	D01.58227228_G:A|A:B_2:2
D01	79.674	bin1561	CGR5663_A:B|A:B_2:2
D01	79.959	bin1562	D01.58543612_C:A|B:A_2:2
D01	80.244	bin1563	scaffold3776_D01.18521_T:C|B:A_2:2
D01	81.109	bin1564	D01.59475077_A:T|A:B_2:2
D01	81.394	bin1565	D01.59341242_T:G|A:B_2:2
D01	81.679	bin1566	HAU1417_A:B|A:B_2:2
D02	0	bin1567	D02.289377_A:G|B:A_2:2
D02	0.865	bin1568	D02.114145_G:GT|B:A_2:2
D02	1.15	bin1569	PGML4763_A:B|A:B_2:2
D02	1.435	bin1570	D02.339570_G:A|B:A_2:2
D02	5.746	bin1571	D02.985874_G:C|A:B_2:2
D02	6.031	bin1572	SWU13909_A:B|A:B_2:2
D02	6.601	bin1573	D02.1159622_C:T|A:B_2:2
D02	6.886	bin1574	D02.1430078_A:T|A:B_2:2
D02	7.171	bin1575	TMB0071_A:B|A:B_2:2
D02	7.456	bin1576	D02.1344698_C:T|A:B_2:2
D02	7.741	bin1577	D02.924428_T:C|A:B_2:2
D02	8.606	bin1578	D02.1622145_A:G|A:B_2:2
D02	8.891	bin1579	D02.2229240_T:C|A:B_2:2
D02	9.176	bin1580	D02.1868170_T:A|A:B_2:2
D02	9.746	bin1581	D02.2135751_T:A|A:B_2:2
D02	10.031	bin1582	D02.2532554_T:TC|A:B_2:2
D02	10.316	bin1583	D02.2396934_T:TA|A:B_2:2
D02	10.886	bin1584	D02.2794499_C:T|A:B_2:2
D02	11.171	bin1585	D02.2641053_A:G|A:B_2:2
D02	11.456	bin1586	D02.2251601_G:A|A:B_2:2
D02	12.026	bin1587	D02.2850183_G:C|A:B_2:2
D02	13.186	bin1588	D02.2653323_GA:G|A:B_2:2
D02	14.051	bin1589	D02.2813288_A:G|A:B_2:2
D02	21.205	bin1590	D02.5098178_G:A|B:A_2:2
D02	22.07	bin1591	D02.5078984_T:A|B:A_2:2
D02	23.825	bin1592	D02.5035623_T:C|B:A_2:2
D02	24.11	bin1593	BNL3661_A:B|A:B_2:2
D02	24.395	bin1594	D02.5195702_T:C|B:A_2:2
D02	27.72	bin1595	D02.6069332_C:T|B:A_2:2
D02	28.005	bin1596	D02.6090859_A:G|B:A_2:2
D02	28.575	bin1597	D02.6079369_G:A|B:A_2:2
D02	28.86	bin1598	D02.6050739_C:T|B:A_2:2
D02	29.145	bin1599	D02.6035829_C:G|B:A_2:2
D02	29.715	bin1600	D02.6584906_CA:C|A:B_2:2
D02	30	bin1601	D02.6482902_A:G|A:B_2:2
D02	31.756	bin1602	D02.6906854_C:G|A:B_2:2
D02	32.326	bin1603	D02.6702950_G:C|A:B_2:2
D02	32.896	bin1604	D02.7163602_T:C|A:B_2:2
D02	33.181	bin1605	D02.7093876_A:C|A:B_2:2
D02	33.751	bin1606	D02.7731088_G:A|A:B_2:2
D02	34.036	bin1607	D02.7376590_T:C|A:B_2:2
D02	34.321	bin1608	SHIN1339_A:B|A:B_2:2
D02	34.606	bin1609	A02.7782951_G:A|A:B_2:2
D02	35.176	bin1610	D02.8192659_C:T|A:B_2:2
D02	40.168	bin1611	D02.9402273_C:G|A:B_2:2
D02	40.453	bin1612	D02.9334486_A:G|A:B_2:2
D02	40.738	bin1613	D02.8558255_A:G|A:B_2:2
D02	41.023	bin1614	D02.8457825_A:T|A:B_2:2
D02	41.308	bin1615	D02.9838524_G:T|A:B_2:2
D02	41.593	bin1616	D02.9891193_C:T|A:B_2:2
D02	41.878	bin1617	D02.10978505_A:T|A:B_2:2
D02	42.163	bin1618	D02.10593620_A:G|A:B_2:2
D02	42.448	bin1619	D02.10385809_CT:C|A:B_2:2
D02	42.733	bin1620	D02.10930861_A:G|A:B_2:2
D02	43.018	bin1621	D02.10421922_C:T|A:B_2:2
D02	43.303	bin1622	D02.10582287_A:G|A:B_2:2
D02	43.588	bin1623	D02.12051512_C:T|A:B_2:2
D02	44.158	bin1624	D02.11008301_T:TAGA|A:B_2:2
D02	44.443	bin1625	CGR6784_A:B|A:B_2:2
D02	44.728	bin1626	D02.11147498_T:C|A:B_2:2
D02	45.888	bin1627	NAU874_A:B|A:B_2:2
D02	46.173	bin1628	D02.12231379_T:C|A:B_2:2
D02	46.458	bin1629	D02.14082959_C:CT|A:B_2:2
D02	46.743	bin1630	D02.11499816_C:T|A:B_2:2
D02	47.313	bin1631	D02.11426455_G:GA|A:B_2:2
D02	47.598	bin1632	D02.12282199_A:G|A:B_2:2
D02	47.883	bin1633	D02.13234447_C:CA|A:B_2:2
D02	48.168	bin1634	D02.13036963_GA:G|A:B_2:2
D02	49.033	bin1635	D02.13580271_G:A|A:B_2:2
D02	49.318	bin1636	D02.13219560_C:G|A:B_2:2
D02	49.603	bin1637	D02.14944852_G:C|A:B_2:2
D02	49.888	bin1638	D02.17096443_TATCTAATCTA:T|A:B_2:2
D02	50.173	bin1639	D02.16325793_C:T|A:B_2:2
D02	50.743	bin1640	D02.21025046_G:C|A:B_2:2
D02	51.028	bin1641	D02.17712340_C:CA|A:B_2:2
D02	51.313	bin1642	D02.17293811_G:T|A:B_2:2
D02	51.598	bin1643	D02.22444991_A:G|A:B_2:2
D02	51.883	bin1644	D02.33813863_G:A|A:B_2:2
D02	52.168	bin1645	D02.24731343_G:A|A:B_2:2
D02	52.453	bin1646	scaffold3814_D02.8080_A:C|A:B_2:2
D02	52.738	bin1647	D02.13202379_T:C|A:B_2:2
D02	53.023	bin1648	scaffold5226.287_C:G|A:B_2:2
D02	53.308	bin1649	D02.18686444_T:C|A:B_2:2
D02	53.593	bin1650	D02.37570122_G:A|A:B_2:2
D02	54.168	bin1651	D02.37527797_A:T|A:B_2:2
D02	54.453	bin1652	D02.38039826_C:T|A:B_2:2
D02	55.023	bin1653	D02.37515387_TA:T|A:B_2:2
D02	55.308	bin1654	D02.41147837_GA:G|A:B_2:2
D02	56.173	bin1655	D02.47781342_G:T|A:B_2:2
D02	56.458	bin1656	SWU13824_A:B|A:B_2:2
D02	57.323	bin1657	NAU3308_A:B|A:B_2:2
D02	57.894	bin1658	PGML0989_A:B|A:B_2:2
D02	62.542	bin1659	ICR12037_A:B|A:B_2:2
D02	63.112	bin1660	SWU14542_A:B|A:B_2:2
D02	64.272	bin1661	SWU14543_A:B|A:B_2:2
D02	64.557	bin1662	HAU1455_A:B|A:B_2:2
D02	65.127	bin1663	D02.51438730_C:T|B:A_2:2
D02	65.412	bin1664	D02.56812478_G:A|B:A_2:2
D02	65.697	bin1665	D02.56138023_T:C|B:A_2:2
D02	65.982	bin1666	D02.56496189_C:T|B:A_2:2
D02	66.267	bin1667	D02.55320287_A:G|B:A_2:2
D02	66.552	bin1668	D02.57058448_A:G|B:A_2:2
D02	66.837	bin1669	D02.56791347_C:T|B:A_2:2
D02	67.122	bin1670	D02.57026308_T:A|B:A_2:2
D02	68.578	bin1671	D02.58536817_G:A|A:B_2:2
D02	69.148	bin1672	D02.58146093_C:T|B:A_2:2
D02	69.718	bin1673	D02.57748104_A:G|B:A_2:2
D02	70.003	bin1674	D02.58065899_G:A|B:A_2:2
D02	71.758	bin1675	D02.57695822_G:A|B:A_2:2
D02	72.043	bin1676	D02.57462500_G:A|B:A_2:2
D02	76.022	bin1677	D02.62582056_T:C|B:A_2:2
D02	78.704	bin1678	D02.62536220_A:G|B:A_2:2
D02	81.076	bin1679	D02.62383672_C:T|B:A_2:2
D02	81.361	bin1680	D02.62346624_AT:A|B:A_2:2
D02	81.646	bin1681	D02.62318179_T:G|B:A_2:2
D02	81.931	bin1682	D02.62761509_T:C|B:A_2:2
D02	82.216	bin1683	D02.62730331_GA:G|B:A_2:2
D02	82.786	bin1684	D02.62968389_G:T|A:B_2:2
D02	83.071	bin1685	CGR5675_A:B|A:B_2:2
D02	83.356	bin1686	D02.62906184_T:TC|A:B_2:2
D02	83.641	bin1687	D02.63541981_C:T|B:A_2:2
D02	84.211	bin1688	D02.63497708_C:T|A:B_2:2
D02	84.496	bin1689	D02.63445566_A:T|A:B_2:2
D02	84.781	bin1690	PGML1368_A:B|A:B_2:2
D02	88.76	bin1691	D02.63838214_C:A|B:A_2:2
D02	89.92	bin1692	D02.63902378_A:G|B:A_2:2
D02	90.785	bin1693	D02.63861854_G:T|B:A_2:2
D02	91.65	bin1694	PGML1568_A:B|A:B_2:2
D02	91.935	bin1695	D02.63915890_T:G|B:A_2:2
D02	92.505	bin1696	D02.64105633_C:T|B:A_2:2
D02	92.79	bin1697	scaffold4788.144536_A:G|B:A_2:2
D02	93.075	bin1698	D02.64343120_A:G|B:A_2:2
D02	94.235	bin1699	scaffold5193.20327_T:C|B:A_2:2
D02	94.52	bin1700	D02.64455849_C:T|B:A_2:2
D02	94.805	bin1701	D02.64444046_CT:C|B:A_2:2
D02	95.67	bin1702	scaffold3867_D02.79610_A:G|B:A_2:2
D02	95.955	bin1703	scaffold3867_D02.2911_T:C|B:A_2:2
D02	96.525	bin1704	D02.64520733_T:C|B:A_2:2
D02	96.81	bin1705	scaffold3867_D02.61831_T:C|B:A_2:2
D02	99.182	bin1706	D02.64508852_C:G|B:A_2:2
D02	100.047	bin1707	D02.64917699_T:C|B:A_2:2
D02	101.503	bin1708	D02.64906599_C:T|B:A_2:2
D02	101.788	bin1709	D02.65203492_G:GA|B:A_2:2
D02	102.358	bin1710	NAU3820_A:B|A:B_2:2
D02	103.223	bin1711	D02.65098951_T:C|B:A_2:2
D03	0	bin1712	SWU11887_A:B|A:B_2:2
D03	0.285	bin1713	D03.1037917_G:A|A:B_2:2
D03	2.346	bin1714	D03.1048383_AG:A|A:B_2:2
D03	2.631	bin1715	scaffold3871_D03.21712_C:G|B:A_2:2
D03	2.916	bin1716	D03.1137916_A:C|A:B_2:2
D03	3.201	bin1717	D03.1221001_T:C|A:B_2:2
D03	3.486	bin1718	scaffold3871_D03.1031_C:T|B:A_2:2
D03	7.133	bin1719	TMB1268_A:B|A:B_2:2
D03	7.418	bin1720	D03.2116289_C:G|A:B_2:2
D03	7.703	bin1721	D03.2103281_A:G|A:B_2:2
D03	7.988	bin1722	JESPR304_A:B|A:B_2:2
D03	8.558	bin1723	D03.2204928_A:AAAAAT|A:B_2:2
D03	9.128	bin1724	D03.2262804_C:A|B:A_2:2
D03	10.583	bin1725	D03.2432556_C:A|B:A_2:2
D03	10.868	bin1726	D03.2458196_T:C|A:B_2:2
D03	12.324	bin1727	SWU11976_A:B|A:B_2:2
D03	12.609	bin1728	D03.2589384_A:G|A:B_2:2
D03	13.179	bin1729	D03.2601399_TCCTTTGATG:T|A:B_2:2
D03	14.044	bin1730	D03.2644684_A:G|A:B_2:2
D03	15.499	bin1731	D03.2680881_T:C|B:A_2:2
D03	19.145	bin1732	D03.2879720_G:A|A:B_2:2
D03	19.43	bin1733	D03.2869147_C:T|A:B_2:2
D03	20.296	bin1734	D03.3189585_A:T|B:A_2:2
D03	20.581	bin1735	D03.2961489_C:CT|A:B_2:2
D03	20.866	bin1736	D03.3217031_T:G|B:A_2:2
D03	21.151	bin1737	D03.3250136_A:G|B:A_2:2
D03	21.436	bin1738	D03.3261770_A:G|B:A_2:2
D03	22.006	bin1739	D03.3390685_T:C|B:A_2:2
D03	22.291	bin1740	D03.3345814_T:G|B:A_2:2
D03	22.576	bin1741	SWU12016_A:B|A:B_2:2
D03	22.861	bin1742	D03.3569206_T:A|A:B_2:2
D03	24.616	bin1743	D03.3726398_C:T|B:A_2:2
D03	26.072	bin1744	D03.3939392_C:T|B:A_2:2
D03	26.937	bin1745	D03.3968801_G:GGA|B:A_2:2
D03	27.222	bin1746	D03.4014521_A:G|A:B_2:2
D03	27.507	bin1747	D03.4031877_T:C|A:B_2:2
D03	28.667	bin1748	D03.4059926_T:G|A:B_2:2
D03	29.532	bin1749	D03.4783341_G:A|A:B_2:2
D03	30.988	bin1750	D03.4795991_C:G|A:B_2:2
D03	31.273	bin1751	D03.4929591_C:T|A:B_2:2
D03	33.644	bin1752	D03.5667298_G:A|A:B_2:2
D03	34.509	bin1753	D03.5681189_T:C|A:B_2:2
D03	34.794	bin1754	D03.5694005_A:G|A:B_2:2
D03	35.079	bin1755	D03.5815928_A:AT|A:B_2:2
D03	35.364	bin1756	D03.6124463_C:T|A:B_2:2
D03	35.934	bin1757	D03.5827420_C:A|A:B_2:2
D03	36.219	bin1758	D03.5860369_TA:T|A:B_2:2
D03	36.504	bin1759	D03.5871926_AT:A|A:B_2:2
D03	36.789	bin1760	D03.5986754_T:C|B:A_2:2
D03	37.655	bin1761	D03.6083516_C:T|B:A_2:2
D03	39.11	bin1762	D03.6637363_A:G|B:A_2:2
D03	39.395	bin1763	D03.6826087_A:G|B:A_2:2
D03	39.68	bin1764	D03.6920030_C:T|A:B_2:2
D03	40.545	bin1765	D03.6382797_G:GAT|A:B_2:2
D03	41.125	bin1766	scaffold3920_D03.1069011_T:G|A:B_2:2
D03	41.41	bin1767	D03.10404653_G:A|B:A_2:2
D03	41.695	bin1768	D03.11689828_A:G|A:B_2:2
D03	41.985	bin1769	D03.12809633_C:T|A:B_2:2
D03	42.27	bin1770	D03.21128338_C:T|A:B_2:2
D03	42.555	bin1771	D03.13269502_G:A|A:B_2:2
D03	42.84	bin1772	D03.20596440_A:G|A:B_2:2
D03	43.125	bin1773	D03.12265951_C:T|A:B_2:2
D03	43.41	bin1774	D03.19805043_T:C|A:B_2:2
D03	43.695	bin1775	D03.15761643_C:T|A:B_2:2
D03	43.98	bin1776	D03.15541577_C:G|A:B_2:2
D03	44.265	bin1777	D03.11905420_G:A|A:B_2:2
D03	44.55	bin1778	D03.23850044_C:T|A:B_2:2
D03	45.415	bin1779	D03.24276605_T:G|A:B_2:2
D03	45.7	bin1780	D03.24694531_G:T|A:B_2:2
D03	45.99	bin1781	scaffold3917_D03.69797_C:T|B:A_2:2
D03	46.275	bin1782	SWU12025_A:B|A:B_2:2
D03	46.56	bin1783	D03.11645774_C:T|A:B_2:2
D03	46.845	bin1784	scaffold3904_D03.63047_C:T|A:B_2:2
D03	47.415	bin1785	SWU12490_A:B|A:B_2:2
D03	48.871	bin1786	SWU12147_A:B|A:B_2:2
D03	49.156	bin1787	SWU12126_A:B|A:B_2:2
D03	52.481	bin1788	D03.31420339_T:A|A:B_2:2
D03	52.766	bin1789	D03.32858408_C:T|B:A_2:2
D03	53.631	bin1790	D03.31680554_C:T|B:A_2:2
D03	55.386	bin1791	D03.35893599_C:T|B:A_2:2
D03	55.671	bin1792	D03.36718362_GA:G|A:B_2:2
D03	56.241	bin1793	D03.37097026_T:A|A:B_2:2
D03	57.697	bin1794	D03.37493255_T:A|A:B_2:2
D03	57.982	bin1795	D03.38102477_C:A|B:A_2:2
D03	59.738	bin1796	D03.38492145_G:A|B:A_2:2
D03	60.308	bin1797	D03.38398351_TAG:T|A:B_2:2
D03	60.593	bin1798	D03.38699173_G:A|B:A_2:2
D03	61.163	bin1799	D03.38872967_C:G|B:A_2:2
D03	61.448	bin1800	D03.38988767_C:T|B:A_2:2
D03	61.733	bin1801	D03.39515331_T:C|A:B_2:2
D03	62.893	bin1802	D03.39409939_G:A|A:B_2:2
D03	63.178	bin1803	D03.39466808_A:G|A:B_2:2
D03	63.463	bin1804	D03.39363831_G:A|A:B_2:2
D03	63.748	bin1805	D03.39541174_G:A|A:B_2:2
D03	65.203	bin1806	D03.39776186_T:C|A:B_2:2
D03	65.773	bin1807	D03.40316620_T:G|B:A_2:2
D03	66.638	bin1808	D03.40812850_T:C|B:A_2:2
D03	67.503	bin1809	D03.40762749_G:A|A:B_2:2
D03	70.507	bin1810	D03.41013032_T:C|A:B_2:2
D03	71.077	bin1811	SWU12765_A:B|A:B_2:2
D03	71.647	bin1812	D03.41065909_G:C|A:B_2:2
D03	72.512	bin1813	D03.41046589_C:T|A:B_2:2
D03	72.797	bin1814	D03.41173346_A:G|A:B_2:2
D03	74.858	bin1815	SWU12819_A:B|A:B_2:2
D03	75.428	bin1816	D03.42354694_A:AG|A:B_2:2
D03	77.8	bin1817	D03.42824280_G:A|A:B_2:2
D03	78.37	bin1818	D03.42864523_G:A|A:B_2:2
D03	78.655	bin1819	D03.42810676_G:A|A:B_2:2
D03	80.716	bin1820	HAU2786a_A:B|A:B_2:2
D03	81.581	bin1821	NAU2742_A:B|A:B_2:2
D03	83.037	bin1822	SWU12838b_A:B|A:B_2:2
D03	86.683	bin1823	BNL2496_A:B|A:B_2:2
D03	86.968	bin1824	SHIN1343_A:B|A:B_2:2
D03	87.253	bin1825	SWU12876_A:B|A:B_2:2
D03	87.538	bin1826	D03.43826790_A:G|B:A_2:2
D04	0	bin1827	D04.1249252_A:T|B:A_2:2
D04	0.865	bin1828	D04.1196903_C:G|B:A_2:2
D04	1.435	bin1829	D04.1183644_A:G|B:A_2:2
D04	2.595	bin1830	D04.1885557_A:C|B:A_2:2
D04	2.88	bin1831	D05.26117091_T:A|A:B_2:2
D04	3.165	bin1832	D04.2030707_G:A|B:A_2:2
D04	3.45	bin1833	SWU20813_A:B|A:B_2:2
D04	3.735	bin1834	scaffold3947_D04.54877_A:G|B:A_2:2
D04	4.305	bin1835	scaffold3946_D04.12634_C:A|B:A_2:2
D04	4.875	bin1836	scaffold3946_D04.126555_C:T|B:A_2:2
D04	5.16	bin1837	D04.2301493_T:C|B:A_2:2
D04	5.445	bin1838	D04.2285391_T:A|B:A_2:2
D04	6.015	bin1839	D04.2978831_A:G|B:A_2:2
D04	6.585	bin1840	D04.2536427_T:C|B:A_2:2
D04	7.451	bin1841	D04.2557511_G:A|B:A_2:2
D04	11.429	bin1842	D04.4161772_CT:C|B:A_2:2
D04	11.999	bin1843	D04.4137678_ATGACAAT:A|B:A_2:2
D04	12.284	bin1844	D04.4270267_A:G|B:A_2:2
D04	12.569	bin1845	D04.3127853_A:G|B:A_2:2
D04	13.139	bin1846	D04.4280303_C:G|B:A_2:2
D04	13.709	bin1847	D04.4389917_T:G|B:A_2:2
D04	13.994	bin1848	D04.4401733_T:G|B:A_2:2
D04	14.279	bin1849	D04.4367419_G:A|B:A_2:2
D04	14.564	bin1850	D04.4354355_C:T|B:A_2:2
D04	17.568	bin1851	PGML0695_A:B|A:B_2:2
D04	17.853	bin1852	D04.5283006_A:G|A:B_2:2
D04	18.138	bin1853	D04.5396123_C:T|A:B_2:2
D04	19.593	bin1854	D04.5209002_A:T|A:B_2:2
D04	20.163	bin1855	D04.5134222_G:A|A:B_2:2
D04	20.448	bin1856	BNL4030_A:B|A:B_2:2
D04	20.733	bin1857	D04.5685467_T:A|A:B_2:2
D04	21.303	bin1858	D04.6468243_C:CT|A:B_2:2
D04	23.059	bin1859	D04.6444392_G:T|A:B_2:2
D04	25.12	bin1860	D04.6377051_A:ATAT|A:B_2:2
D04	31.901	bin1861	scaffold3977_D04.55540_T:C|B:A_2:2
D04	33.357	bin1862	scaffold3977_D04.100975_G:A|B:A_2:2
D04	34.812	bin1863	D04.38339591_CA:C|B:A_2:2
D04	35.097	bin1864	D04.37824553_C:G|B:A_2:2
D04	35.667	bin1865	D04.38712501_A:T|B:A_2:2
D04	35.952	bin1866	D04.39459316_A:G|B:A_2:2
D04	36.237	bin1867	D04.39562759_G:A|B:A_2:2
D04	36.522	bin1868	D04.39510863_GTAT:G|B:A_2:2
D04	36.807	bin1869	D04.39577045_A:G|B:A_2:2
D04	38.263	bin1870	D04.39971025_T:C|B:A_2:2
D04	40.018	bin1871	D04.40106015_C:T|B:A_2:2
D04	46.799	bin1872	D04.46696949_A:G|B:A_2:2
D04	48.255	bin1873	scaffold3981_D04.1405_T:C|B:A_2:2
D04	48.54	bin1874	D04.46675224_G:A|B:A_2:2
D04	49.7	bin1875	scaffold3981_D04.36005_G:A|B:A_2:2
D04	49.985	bin1876	DPL0562_A:B|A:B_2:2
D04	50.27	bin1877	SWU21538_A:B|A:B_2:2
D04	50.555	bin1878	D04.46719808_G:C|B:A_2:2
D04	51.125	bin1879	D04.46790689_A:G|B:A_2:2
D04	51.99	bin1880	D04.46770075_C:CT|B:A_2:2
D04	52.56	bin1881	D04.47095839_A:G|B:A_2:2
D04	54.316	bin1882	PGML1712_A:B|A:B_2:2
D04	55.771	bin1883	D04.47971484_G:A|A:B_2:2
D04	56.341	bin1884	D04.47678170_A:T|B:A_2:2
D04	56.626	bin1885	D04.47557177_C:T|B:A_2:2
D04	57.196	bin1886	D04.47356877_C:G|B:A_2:2
D04	58.652	bin1887	scaffold3984_D04.211_A:T|A:B_2:2
D04	58.937	bin1888	SWU21586_A:B|A:B_2:2
D04	60.097	bin1889	D04.48574668_A:G|B:A_2:2
D04	60.382	bin1890	D04.48557289_T:C|B:A_2:2
D04	65.374	bin1891	D04.49734083_T:C|A:B_2:2
D04	65.659	bin1892	D04.49810452_G:T|A:B_2:2
D04	65.944	bin1893	D04.49487488_G:A|B:A_2:2
D04	66.229	bin1894	SWU21635_A:B|A:B_2:2
D04	66.514	bin1895	D04.49787946_G:A|A:B_2:2
D04	66.799	bin1896	D04.49639187_A:G|B:A_2:2
D04	67.084	bin1897	D04.49916912_C:CT|B:A_2:2
D04	67.369	bin1898	D04.49904949_A:T|B:A_2:2
D04	67.654	bin1899	SWU21646_A:B|A:B_2:2
D04	68.519	bin1900	D04.50182000_C:A|B:A_2:2
D04	68.804	bin1901	D04.50472975_A:C|B:A_2:2
D04	69.669	bin1902	D04.50414538_T:G|A:B_2:2
D05	0	bin1903	D05.2111861_A:G|B:A_2:2
D05	0.285	bin1904	D05.2101122_A:C|B:A_2:2
D05	1.15	bin1905	D05.2355450_A:G|B:A_2:2
D05	1.72	bin1906	D05.2399282_C:T|B:A_2:2
D05	2.005	bin1907	D05.2386285_C:A|B:A_2:2
D05	2.29	bin1908	D05.2415499_GT:G|B:A_2:2
D05	3.155	bin1909	D05.2803276_TG:T|A:B_2:2
D05	4.02	bin1910	D05.3250255_A:G|B:A_2:2
D05	4.305	bin1911	D05.3009189_ATTAT:A|B:A_2:2
D05	5.17	bin1912	D05.3540574_G:T|B:A_2:2
D05	5.74	bin1913	D05.3606091_C:T|B:A_2:2
D05	6.025	bin1914	D05.3583158_GA:G|B:A_2:2
D05	7.186	bin1915	HAU3069_A:B|A:B_2:2
D05	7.471	bin1916	D05.4037420_T:C|B:A_2:2
D05	8.041	bin1917	D05.3995137_A:G|B:A_2:2
D05	8.906	bin1918	SWU17782_A:B|A:B_2:2
D05	10.361	bin1919	D05.4813695_C:T|B:A_2:2
D05	11.226	bin1920	D05.4751949_A:C|B:A_2:2
D05	16.218	bin1921	D05.7983378_G:C|B:A_2:2
D05	17.378	bin1922	D05.8047863_A:G|B:A_2:2
D05	18.243	bin1923	SWU17897_A:B|A:B_2:2
D05	18.813	bin1924	SWU14431b_A:B|A:B_2:2
D05	19.098	bin1925	CAU0104_A:B|A:B_2:2
D05	19.383	bin1926	scaffold4074_D05.90120_T:G|A:B_2:2
D05	19.668	bin1927	D05.8502852_T:A|B:A_2:2
D05	19.953	bin1928	D05.8390415_T:TA|B:A_2:2
D05	20.238	bin1929	D05.8456333_C:T|B:A_2:2
D05	21.103	bin1930	D05.8612967_G:GA|B:A_2:2
D05	21.388	bin1931	D05.8576711_A:G|B:A_2:2
D05	21.673	bin1932	D05.9620237_A:T|B:A_2:2
D05	21.958	bin1933	D05.8555728_T:C|B:A_2:2
D05	22.528	bin1934	D05.9454127_T:A|B:A_2:2
D05	22.813	bin1935	D05.8636995_A:G|B:A_2:2
D05	23.098	bin1936	CGR5539_A:B|A:B_2:2
D05	23.383	bin1937	TMB0107_A:B|A:B_2:2
D05	23.953	bin1938	D05.9764670_AC:A|B:A_2:2
D05	24.238	bin1939	D05.9478627_C:CAGGCGGCACCAAAGGTGCCTGTGGCAG|B:A_2:2
D05	26.61	bin1940	D05.10007443_T:A|B:A_2:2
D05	29.614	bin1941	scaffold5244.1297_T:A|B:A_2:2
D05	29.899	bin1942	scaffold6272.11322_A:AAT|B:A_2:2
D05	30.469	bin1943	D05.10919524_A:G|B:A_2:2
D05	30.754	bin1944	D05.10878653_A:G|B:A_2:2
D05	31.039	bin1945	D05.11503847_T:G|B:A_2:2
D05	31.609	bin1946	D05.11176558_T:C|B:A_2:2
D05	31.894	bin1947	D05.11873065_T:C|B:A_2:2
D05	32.179	bin1948	D05.11734011_A:T|B:A_2:2
D05	32.464	bin1949	D05.11754861_T:G|B:A_2:2
D05	33.624	bin1950	SWU17991_A:B|A:B_2:2
D05	35.38	bin1951	D05.12165610_A:G|B:A_2:2
D05	35.665	bin1952	D05.13812673_G:A|B:A_2:2
D05	38.347	bin1953	D05.13802428_G:A|B:A_2:2
D05	48.708	bin1954	D05.29588543_T:C|A:B_2:2
D05	50.163	bin1955	D05.29621958_G:A|A:B_2:2
D05	53.488	bin1956	D05.29882168_T:C|A:B_2:2
D05	54.058	bin1957	C2_0135_A:B|A:B_2:2
D05	54.343	bin1958	D05.31444105_A:C|B:A_2:2
D05	54.913	bin1959	D05.31524671_T:C|B:A_2:2
D05	55.198	bin1960	D05.31765008_A:C|B:A_2:2
D05	55.483	bin1961	SWU0514_A:B|A:B_2:2
D05	55.768	bin1962	D05.48677248_A:G|B:A_2:2
D05	56.633	bin1963	D05.33284268_AT:A|B:A_2:2
D05	57.208	bin1964	scaffold4049_D05.1000_C:A|B:A_2:2
D05	57.783	bin1965	D05.42223154_C:T|B:A_2:2
D05	58.068	bin1966	SWU18488_A:B|A:B_2:2
D05	58.353	bin1967	SWU18672_A:B|A:B_2:2
D05	59.514	bin1968	D05.51158366_A:AT|A:B_2:2
D05	59.799	bin1969	scaffold4015_D05.7731_A:T|B:A_2:2
D05	62.802	bin1970	scaffold4027_D05.346_T:C|B:A_2:2
D05	65.485	bin1971	D05.51197913_G:A|B:A_2:2
D05	71.215	bin1972	D05.58620052_T:TA|B:A_2:2
D05	74.218	bin1973	D05.58814705_C:T|B:A_2:2
D05	75.974	bin1974	D05.59022697_G:A|B:A_2:2
D05	76.544	bin1975	SWU18681_A:B|A:B_2:2
D05	76.829	bin1976	D05.58549023_A:G|B:A_2:2
D05	77.114	bin1977	PGML1289_A:B|A:B_2:2
D05	77.399	bin1978	D05.59058837_C:T|B:A_2:2
D05	77.684	bin1979	D05.59127512_C:T|B:A_2:2
D05	77.969	bin1980	D05.59093152_C:T|A:B_2:2
D05	78.254	bin1981	D05.59186833_G:A|B:A_2:2
D05	78.539	bin1982	D05.59341422_G:A|B:A_2:2
D05	78.824	bin1983	D05.59359501_C:G|B:A_2:2
D05	79.109	bin1984	D05.59558823_A:G|B:A_2:2
D05	80.269	bin1985	D05.59936965_G:GA|B:A_2:2
D05	80.554	bin1986	SWU18919_A:B|A:B_2:2
D05	80.839	bin1987	D05.59760019_G:A|B:A_2:2
D05	81.124	bin1988	D05.59926649_A:G|B:A_2:2
D05	81.409	bin1989	D05.59881329_A:G|B:A_2:2
D05	81.694	bin1990	D05.59856072_T:C|B:A_2:2
D05	83.756	bin1991	D05.60690673_AT:A|A:B_2:2
D05	84.041	bin1992	D05.60521164_G:A|A:B_2:2
D05	84.326	bin1993	D05.60658424_C:A|A:B_2:2
D05	84.896	bin1994	D05.61252038_A:AGG|A:B_2:2
D06	0	bin1995	D06.1058979_A:C|B:A_2:2
D06	0.285	bin1996	D06.1215961_G:T|A:B_2:2
D06	0.57	bin1997	D06.1234992_G:A|A:B_2:2
D06	1.435	bin1998	D06.1279038_T:A|A:B_2:2
D06	2.005	bin1999	D06.1290259_CG:C|A:B_2:2
[truncated: 860 more rows]
